# Supplementary material for: 1-(2-Hydr­oxy-5-methyl­phen­yl)ethanone [(1H-indol-3-­yl)acet­yl]hydrazone
Source: Acta Crystallogr Sect E Struct Rep Online. 2008 Apr 26;64(Pt 5):o912. doi: 10.1107/S1600536808011124 (PMC2961215; doi:10.1107/S1600536808011124)
Supplement: Supplementary file 2 [file e-64-0o912-Isup2.hkl]

# 
# h,k,l, Fc-squared, Fo-squared, sigma(Fo-squared) and status flag 
# 
data_I
_shelx_title '  P-1' 
_shelx_refln_list_code          4 
_shelx_F_calc_maximum      132.25 
_exptl_crystal_F_000       340.00 
_reflns_d_resolution_high  0.7696 
 
loop_ 
 _symmetry_equiv_pos_as_xyz 
 'x, y, z' 
 '-x, -y, -z' 
 
_cell_length_a     4.6812 
_cell_length_b    12.4193 
_cell_length_c    14.2020 
_cell_angle_alpha 109.919 
_cell_angle_beta   91.710 
_cell_angle_gamma  90.751 
 
_shelx_F_squared_multiplier     1.000 
 
loop_ 
 _refln_index_h 
 _refln_index_k 
 _refln_index_l 
 _refln_F_squared_calc 
 _refln_F_squared_meas 
 _refln_F_squared_sigma 
 _refln_observed_status 
   2   0   0       21.57       22.37      4.65 o 
   3   0   0       21.71       37.13      6.91 o 
   4   0   0       41.16       44.20     10.01 o 
   5   0   0       17.48       19.28      5.74 o 
   6   0   0       27.25        2.18     10.56 o 
  -5   1   0       54.87       53.76      6.76 o 
  -4   1   0       80.02       82.77      7.15 o 
   1   1   0     1333.43     1367.31     81.10 o 
   2   1   0      787.58      827.76     50.24 o 
   3   1   0      270.71      256.13     18.79 o 
   4   1   0       84.74       98.33     12.43 o 
   5   1   0       24.88       28.41      7.51 o 
   6   1   0        0.18      -14.86      9.91 o 
  -5   2   0        0.29       -0.50      4.98 o 
  -4   2   0       98.19      120.67     10.15 o 
  -3   2   0      498.43      520.89     24.36 o 
  -2   2   0      896.62      913.10     39.90 o 
  -1   2   0      225.41      203.27      9.89 o 
   0   2   0     3976.60     3613.15    149.15 o 
   1   2   0     1051.87     1016.70     42.43 o 
   2   2   0      435.92      473.13     29.70 o 
   3   2   0       90.15       97.54     10.71 o 
   4   2   0        0.01        4.25      7.73 o 
   5   2   0       25.68       25.26      7.34 o 
   6   2   0      177.69      167.82     21.12 o 
  -5   3   0       19.57       18.06      8.93 o 
  -4   3   0        4.26        8.06      5.60 o 
  -3   3   0        8.94        7.14      4.75 o 
  -2   3   0      632.70      624.53     27.82 o 
  -1   3   0      402.20      391.50     24.44 o 
   0   3   0        0.17       -2.09      3.32 o 
   1   3   0      172.47      183.78     13.64 o 
   2   3   0      135.82      125.89     10.72 o 
   3   3   0        0.02        1.42      6.07 o 
   4   3   0        0.46       -3.98      6.99 o 
   5   3   0       44.64       28.03      9.45 o 
  -5   4   0       13.78       20.85     11.08 o 
  -4   4   0        5.92       13.78      5.22 o 
  -3   4   0        7.91        6.48      4.31 o 
  -2   4   0      464.18      491.67     22.19 o 
  -1   4   0        7.29       10.02      4.50 o 
   0   4   0      686.57      643.82     27.45 o 
   1   4   0        4.47        5.79      2.58 o 
   2   4   0        0.25        1.71      4.60 o 
   3   4   0      183.80      174.06     14.82 o 
   4   4   0       92.13      100.92     11.70 o 
  -5   5   0      201.15      172.48     17.48 o 
  -4   5   0        0.47        2.86      9.19 o 
  -3   5   0       26.35       36.51      5.02 o 
  -2   5   0      124.57      116.72     11.28 o 
  -1   5   0      478.28      454.62     20.36 o 
   0   5   0      159.38      168.29      8.60 o 
   1   5   0     1419.53     1442.21     60.31 o 
   2   5   0      403.67      392.18     17.74 o 
   3   5   0       32.68       36.06      8.42 o 
   4   5   0      207.33      186.51     16.38 o 
  -5   6   0        0.00       -0.94     10.21 o 
  -4   6   0        7.79        8.25      9.65 o 
  -3   6   0        0.07        4.37      8.43 o 
  -2   6   0      103.54       96.47     10.69 o 
  -1   6   0      176.38      167.84      9.35 o 
   0   6   0     1313.84     1365.33     57.28 o 
   1   6   0      250.91      258.49     12.32 o 
   2   6   0       73.32       67.69      6.03 o 
   3   6   0      146.91      155.15     15.23 o 
   4   6   0      347.09      372.43     26.74 o 
  -5   7   0        4.54      -15.11     10.07 o 
  -4   7   0        0.71        4.13      9.35 o 
  -3   7   0       40.62       37.16     10.17 o 
  -2   7   0      306.58      299.51     21.50 o 
  -1   7   0      243.74      263.05     13.31 o 
   0   7   0       92.54       91.47      6.48 o 
   1   7   0     1126.65     1108.55     47.06 o 
   2   7   0       17.47       22.41      5.22 o 
   3   7   0      306.04      326.16     24.51 o 
   4   7   0       61.78       85.70     12.93 o 
  -5   8   0       83.21       93.61     15.96 o 
  -4   8   0        1.27       -8.70      9.09 o 
  -3   8   0       10.85       19.26      8.83 o 
  -2   8   0     1459.59     1432.35     86.10 o 
  -1   8   0       55.75       63.08      6.53 o 
   0   8   0       58.73       59.83      6.04 o 
   1   8   0       88.26       79.48     11.40 o 
   2   8   0       87.17       88.54      7.68 o 
   3   8   0       26.93       29.98     10.34 o 
   4   8   0       10.33       -8.73      9.97 o 
  -4   9   0       53.99       68.83     13.55 o 
  -3   9   0        5.87       10.01      8.97 o 
  -2   9   0       86.77       96.11     12.28 o 
  -1   9   0       43.66       61.59      6.95 o 
   0   9   0       86.82       96.11      7.80 o 
   1   9   0      122.41      112.76     14.78 o 
   2   9   0      311.16      323.11     16.27 o 
   3   9   0        1.93      -12.40      9.75 o 
   4   9   0       34.61       33.95     11.95 o 
  -4  10   0       12.89       11.13     10.84 o 
  -3  10   0       17.11       18.97      9.70 o 
  -2  10   0        8.10        5.39      7.85 o 
  -1  10   0      628.32      615.62     40.48 o 
   0  10   0       45.36       43.13      7.49 o 
   1  10   0       33.70       35.90      5.96 o 
   2  10   0        0.09        4.40      9.44 o 
   3  10   0        1.61        2.58     10.57 o 
   4  10   0        1.01        2.89     11.78 o 
  -4  11   0       80.70       98.30     15.84 o 
  -3  11   0       13.30       16.08      9.57 o 
  -2  11   0      135.31      137.75     13.80 o 
  -1  11   0      137.78      138.70     10.69 o 
   0  11   0       27.01       27.77      5.64 o 
   1  11   0       34.43       37.04      6.13 o 
   2  11   0        4.45       -6.89      9.55 o 
   3  11   0       40.33       41.48     12.60 o 
   4  11   0       12.92       18.07     13.30 o 
  -3  12   0      113.36      109.74     14.84 o 
  -2  12   0       31.96       29.38      9.34 o 
  -1  12   0        0.59        2.62      5.22 o 
   0  12   0        1.80       -1.05      4.91 o 
   1  12   0       12.66       15.85      5.81 o 
   2  12   0        5.74       11.38     10.64 o 
   3  12   0       19.50       17.94     12.53 o 
  -3  13   0       12.39        3.21      9.82 o 
  -2  13   0       12.87        2.58      7.88 o 
  -1  13   0       22.96       28.41      6.47 o 
   0  13   0       66.16       76.03      8.14 o 
   1  13   0        3.91       21.80     10.79 o 
   2  13   0        2.20       22.99     11.98 o 
   3  13   0        2.20        5.76     12.63 o 
  -2  14   0       24.35       20.80      9.52 o 
  -1  14   0       25.63       20.63      6.57 o 
   0  14   0        0.14       -1.82      5.48 o 
   1  14   0        4.64        8.28     11.01 o 
   2  14   0       27.90       24.41     12.92 o 
  -1  15   0       19.34       25.58      9.50 o 
   0  15   0       29.59       52.77     13.44 o 
  -1 -15   1       10.43       40.74     12.83 o 
   0 -15   1        1.27       -5.16      6.07 o 
   1 -15   1      202.61      195.37     17.28 o 
  -2 -14   1        2.45       32.11     12.55 o 
  -1 -14   1       21.96       21.75     11.16 o 
   0 -14   1       12.29       27.77     20.13 o 
   1 -14   1      100.46       93.09     12.48 o 
   2 -14   1      112.86      100.42     13.74 o 
  -3 -13   1       20.56       40.17     13.87 o 
  -2 -13   1       46.83       59.53     13.02 o 
  -1 -13   1       35.78       35.53      9.16 o 
   0 -13   1       16.34       17.12      5.86 o 
   1 -13   1      153.96      153.86     14.42 o 
   2 -13   1        0.96       -6.86      7.66 o 
   3 -13   1       22.75       40.37     11.80 o 
  -3 -12   1       12.21       28.86     11.98 o 
  -2 -12   1        2.36        0.57     10.32 o 
  -1 -12   1       35.24       36.67      7.45 o 
   0 -12   1       10.00       11.70      5.42 o 
   1 -12   1        0.55       -0.63      4.98 o 
   2 -12   1       36.36       36.46     10.11 o 
   3 -12   1        0.20        3.68      8.98 o 
  -3 -11   1       37.97       39.84     12.06 o 
  -2 -11   1        0.94       12.87      9.89 o 
  -1 -11   1       48.12       52.44     14.17 o 
   0 -11   1       11.63       11.10      4.99 o 
   1 -11   1       11.14        6.13      5.02 o 
   2 -11   1        1.98       -0.60      8.05 o 
   3 -11   1       16.27       17.20      9.70 o 
   4 -11   1       10.46        2.41     11.01 o 
  -3 -10   1        3.96       -6.98      9.74 o 
  -2 -10   1       51.65       54.90     11.15 o 
  -1 -10   1       20.10       22.58     15.91 o 
   0 -10   1       61.68       68.43      7.06 o 
   1 -10   1        2.26       -1.82      5.05 o 
   2 -10   1      231.83      237.96     18.81 o 
   3 -10   1      188.86      181.74     17.02 o 
   4 -10   1       53.33       41.93     12.28 o 
  -4  -9   1        1.97       -9.07     10.57 o 
  -3  -9   1        0.02      -10.01      9.29 o 
  -2  -9   1       75.89       87.94     13.20 o 
  -1  -9   1      150.20      114.10      8.42 o 
   0  -9   1      226.11      237.77     12.57 o 
   1  -9   1        0.90        1.02      4.80 o 
   2  -9   1       38.35       43.42      9.70 o 
   3  -9   1        0.26       -0.44      7.96 o 
   4  -9   1       21.27       12.57     10.32 o 
   5  -9   1        0.52      -12.52     11.34 o 
  -5  -8   1       24.21       29.31     13.95 o 
  -4  -8   1       23.24       27.81     10.84 o 
  -3  -8   1       47.04       52.44     11.01 o 
  -2  -8   1        0.01       -6.24      5.03 o 
  -1  -8   1      481.12      458.37     24.29 o 
   0  -8   1       15.81       24.39      4.69 o 
   1  -8   1       65.89       70.01      6.71 o 
   2  -8   1     1789.49     1757.04    104.64 o 
   3  -8   1      111.76      123.01     13.80 o 
   4  -8   1       99.02      106.86     14.82 o 
   5  -8   1        9.10       21.47     11.81 o 
  -5  -7   1        8.89        9.29     12.28 o 
  -4  -7   1       27.04       37.33     10.62 o 
  -3  -7   1       29.35       34.02      9.84 o 
  -2  -7   1       45.04       67.18      6.66 o 
  -1  -7   1      224.92      203.39     10.47 o 
   0  -7   1      105.34      124.50      8.01 o 
   1  -7   1      114.00      128.40      8.24 o 
   2  -7   1      166.25      142.13     13.27 o 
   3  -7   1       27.23       37.04      9.84 o 
   4  -7   1        0.50       10.52      9.65 o 
   5  -7   1       22.18       34.38     11.98 o 
  -5  -6   1        6.99       21.67     12.70 o 
  -4  -6   1       36.61       36.61      9.27 o 
  -3  -6   1      214.71      230.79     18.49 o 
  -2  -6   1      159.75      146.50      8.69 o 
  -1  -6   1      469.29      484.88     21.32 o 
   0  -6   1        8.62       16.14      3.49 o 
   1  -6   1        0.03       -4.62      4.79 o 
   2  -6   1       39.47       44.37      8.05 o 
   3  -6   1      240.05      246.47     19.64 o 
   4  -6   1       79.44       98.33     13.55 o 
   5  -6   1       26.92       31.84     11.36 o 
  -5  -5   1       32.83       50.28     14.10 o 
  -4  -5   1        2.93       -7.86      6.81 o 
  -3  -5   1      137.38      149.04     13.52 o 
  -2  -5   1        9.56       12.57      4.07 o 
  -1  -5   1       42.68       55.12      4.39 o 
   0  -5   1      415.34      444.93     21.17 o 
   1  -5   1      471.30      561.14     34.43 o 
   2  -5   1        3.92        3.03      5.40 o 
   3  -5   1       55.68       55.34      5.68 o 
   4  -5   1       15.72       10.04      9.34 o 
   5  -5   1       14.94       18.20     10.54 o 
  -5  -4   1       41.03       37.18     13.35 o 
  -4  -4   1        9.24       -0.42      6.89 o 
  -3  -4   1       89.44       91.81     10.69 o 
  -2  -4   1        9.97        7.78      4.58 o 
  -1  -4   1       90.15       82.22      5.14 o 
   0  -4   1     1761.20     1682.81     71.92 o 
   1  -4   1       98.58      103.72      8.93 o 
   2  -4   1        5.67        5.06      4.09 o 
   3  -4   1        7.11       11.56      4.73 o 
   4  -4   1        4.51        3.53      6.29 o 
   5  -4   1       29.58       33.40     11.39 o 
  -5  -3   1        0.13      -14.51      9.67 o 
  -4  -3   1        2.86       -0.03      6.91 o 
  -3  -3   1       49.45       53.44      7.81 o 
  -2  -3   1        1.15       -0.08      3.78 o 
  -1  -3   1      582.24      628.31     30.42 o 
   0  -3   1        5.60        2.00      4.48 o 
   1  -3   1       27.24       21.72      4.85 o 
   2  -3   1        5.94       10.66      5.49 o 
   3  -3   1      575.52      628.58     39.77 o 
   4  -3   1        0.08       -5.68      5.54 o 
   5  -3   1       13.87       17.04      7.37 o 
  -6  -2   1       44.74       38.13     13.49 o 
  -5  -2   1       29.00       23.39     11.36 o 
  -4  -2   1      107.55      119.46     12.78 o 
  -3  -2   1        0.03       -4.53      5.49 o 
  -2  -2   1      331.03      335.40     21.55 o 
  -1  -2   1       58.46       63.18      4.56 o 
   0  -2   1     1150.26     1062.09     36.68 o 
   1  -2   1    12942.42    12362.58    714.63 o 
   2  -2   1      221.62      187.02     13.77 o 
   3  -2   1       82.62      123.50     12.78 o 
   4  -2   1        2.14       14.49      9.80 o 
   5  -2   1        0.86       -4.25      5.05 o 
  -6  -1   1      172.59      144.39     18.77 o 
  -5  -1   1       70.49       62.17     12.93 o 
  -4  -1   1        0.41        2.14      5.83 o 
  -3  -1   1      143.07      181.10     14.46 o 
  -2  -1   1       10.28       17.37      4.25 o 
  -1  -1   1       15.22       23.01      3.43 o 
   1  -1   1      406.55      406.83     24.76 o 
   2  -1   1       72.88       85.56      8.33 o 
   3  -1   1      512.88      527.98     33.48 o 
   4  -1   1      322.39      289.76     15.73 o 
   5  -1   1        0.87       -3.13      6.35 o 
  -6   0   1       24.33       17.33     10.84 o 
  -5   0   1        0.00        0.74      8.73 o 
  -4   0   1       13.56        9.28      6.38 o 
  -3   0   1      625.21      625.21     28.80 o 
  -2   0   1       21.30       31.69      6.27 o 
  -1   0   1      719.46      770.63     48.87 o 
   0   0   1     2341.89       -0.32      0.22 o 
   1   0   1      493.22      451.26     27.69 o 
   2   0   1        0.25        2.63      3.95 o 
   3   0   1      329.88      356.80     24.60 o 
   4   0   1       11.11       17.54      6.53 o 
   5   0   1        0.96       -0.23      9.22 o 
   6   0   1        3.54        0.69     10.59 o 
  -5   1   1        0.98       -1.55      5.08 o 
  -4   1   1        7.03       13.50      6.14 o 
  -3   1   1       14.29       21.20      7.35 o 
  -2   1   1      316.36      356.23     24.31 o 
  -1   1   1      254.66      281.66     18.71 o 
   0   1   1        8.50        9.18      1.67 o 
   1   1   1     1771.83     1769.55    104.84 o 
   2   1   1      206.13      189.60     13.90 o 
   3   1   1       11.33       19.64      6.98 o 
   4   1   1      141.94      155.03     15.81 o 
   5   1   1       28.43        5.00      9.52 o 
   6   1   1       32.09       25.80     12.63 o 
  -5   2   1       19.48       18.97      5.48 o 
  -4   2   1       10.31       11.53      6.15 o 
  -3   2   1      335.38      302.10     22.10 o 
  -2   2   1      492.79      535.27     34.90 o 
  -1   2   1      216.50      216.25     14.46 o 
   0   2   1      210.15      209.71      7.79 o 
   1   2   1     8110.24     7755.61    455.58 o 
   2   2   1        1.91        1.72      4.42 o 
   3   2   1        4.15       -7.19      6.19 o 
   4   2   1        5.43       -7.70      7.63 o 
   5   2   1        0.02        1.27      8.90 o 
  -5   3   1       10.80       -8.00     10.04 o 
  -4   3   1       90.47       85.84     13.54 o 
  -3   3   1      150.03      139.99      9.31 o 
  -2   3   1       15.00       19.68      3.56 o 
  -1   3   1      734.90      857.95     32.47 o 
   0   3   1      545.67      491.44     21.13 o 
   1   3   1      673.67      659.53     29.59 o 
   2   3   1       19.35       20.60      5.42 o 
   3   3   1       10.55        2.16      6.66 o 
   4   3   1        1.87       -5.20      7.19 o 
   5   3   1       87.96       87.22     12.70 o 
  -5   4   1       84.82       86.55     14.67 o 
  -4   4   1        4.74        0.42      4.53 o 
  -3   4   1      201.75      214.84     12.04 o 
  -2   4   1      719.61      814.65     36.80 o 
  -1   4   1      293.71      329.49     14.09 o 
   0   4   1        0.95        3.05      2.56 o 
   1   4   1       14.10       13.50      2.53 o 
   2   4   1        8.25       15.58      5.55 o 
   3   4   1        2.51        1.72      6.93 o 
   4   4   1      162.06      156.57     15.18 o 
   5   4   1       80.41       57.52     11.39 o 
  -5   5   1       82.61       75.51     14.29 o 
  -4   5   1      132.79      145.45     16.63 o 
  -3   5   1       86.63      103.08     12.16 o 
  -2   5   1       34.47       39.75      3.83 o 
  -1   5   1       63.17       72.17      4.19 o 
   0   5   1      135.73      130.57      7.26 o 
   1   5   1      797.21      762.78     32.44 o 
   2   5   1      134.72      129.82      7.69 o 
   3   5   1       23.07       20.51      8.27 o 
   4   5   1      186.67      170.79     16.10 o 
   5   5   1        0.40      -12.72      8.48 o 
  -5   6   1        4.12        4.08     10.93 o 
  -4   6   1       90.08      102.60     14.49 o 
  -3   6   1       14.24       16.95      9.69 o 
  -2   6   1        0.14       -6.68      6.32 o 
  -1   6   1      317.91      335.68     15.83 o 
   0   6   1      489.81      491.78     21.79 o 
   1   6   1        4.35        4.20      2.98 o 
   2   6   1        7.16        5.01      4.15 o 
   3   6   1      111.60      120.08     13.97 o 
   4   6   1       35.18       37.48     10.11 o 
   5   6   1        0.04       -5.66      9.80 o 
  -5   7   1        5.33        7.11     11.44 o 
  -4   7   1       12.45       24.01     10.64 o 
  -3   7   1       29.07       26.32      9.45 o 
  -2   7   1      112.03      106.98     11.98 o 
  -1   7   1       12.36       13.76      4.37 o 
   0   7   1      176.28      193.92     10.37 o 
   1   7   1       12.92       11.59      3.78 o 
   2   7   1      495.99      508.89     23.09 o 
   3   7   1       27.12       19.01      9.75 o 
   4   7   1       52.13       55.95     11.85 o 
  -5   8   1       27.53       23.98     12.77 o 
  -4   8   1        1.31      -11.24      9.09 o 
  -3   8   1       40.08       56.54     10.84 o 
  -2   8   1       33.29       31.40      8.97 o 
  -1   8   1        7.82       -4.36      4.45 o 
   0   8   1      135.86      133.38     11.08 o 
   1   8   1       38.46       30.44      4.96 o 
   2   8   1        0.78       -7.88      9.62 o 
   3   8   1       23.55       23.52     10.42 o 
   4   8   1       12.97       21.05     11.33 o 
  -4   9   1        2.06      -13.85      9.24 o 
  -3   9   1       62.02       77.52     12.31 o 
  -2   9   1       35.57       30.74      8.97 o 
  -1   9   1     1644.41     1597.03     67.85 o 
   0   9   1       84.81       92.95     11.01 o 
   1   9   1        0.09       -6.60      4.40 o 
   3   9   1        2.62       -0.05     10.64 o 
   4   9   1       12.30       -2.36     10.71 o 
  -4  10   1       18.07       21.85     11.41 o 
  -3  10   1        6.68        6.02      9.24 o 
  -2  10   1       63.84       71.71     11.01 o 
  -1  10   1       81.71       74.77      7.58 o 
   0  10   1      133.75      139.20      9.60 o 
   1  10   1        0.67       -5.42      4.82 o 
   2  10   1        7.47        8.03      9.77 o 
   3  10   1        1.87        5.32     10.93 o 
   4  10   1       17.04        8.47     12.72 o 
  -4  11   1       12.78       15.69     12.01 o 
  -3  11   1        2.01       -0.80      8.65 o 
  -2  11   1      116.25      119.28     12.90 o 
  -1  11   1      513.34      507.12     24.09 o 
   0  11   1       32.65       35.67      6.00 o 
   1  11   1       23.69       27.70      5.79 o 
   2  11   1        0.66        0.02     10.34 o 
   3  11   1        3.27       -0.07     10.88 o 
  -3  12   1       40.23       41.31     11.76 o 
  -2  12   1        6.48        4.22      8.23 o 
  -1  12   1        0.00       -4.92      4.96 o 
   0  12   1      150.74      141.28     14.62 o 
   1  12   1        3.70       11.75     10.16 o 
   2  12   1        4.86       17.48     11.08 o 
   3  12   1        0.24       10.27     12.40 o 
  -3  13   1       35.75       30.67     11.91 o 
  -2  13   1        2.01        0.27      8.43 o 
  -1  13   1        2.94        3.68      6.53 o 
   0  13   1       12.96        7.51      5.53 o 
   1  13   1       15.43        4.55     10.74 o 
   2  13   1        7.64       21.75     12.18 o 
  -2  14   1        5.41       -0.30      8.75 o 
  -1  14   1        0.09       -5.27      5.59 o 
   0  14   1       21.51       26.15     11.08 o 
   1  14   1        0.19       -4.37     10.64 o 
  -1 -15   2        5.55        5.45     10.57 o 
   0 -15   2        9.30        5.14      6.13 o 
   1 -15   2        0.91       12.87      8.58 o 
  -2 -14   2       42.85       58.84     13.37 o 
  -1 -14   2        0.92        5.78      6.28 o 
   0 -14   2       10.82       17.52     11.76 o 
   1 -14   2        4.03        5.00      7.60 o 
   2 -14   2        1.20        0.27      8.50 o 
  -3 -13   2        7.80        9.20     11.66 o 
  -2 -13   2        0.04        3.55     10.12 o 
  -1 -13   2       17.60       24.05      6.57 o 
   0 -13   2        0.03       -1.82      5.19 o 
   1 -13   2       47.97       47.23      9.92 o 
   2 -13   2       16.72       25.31      9.12 o 
   3 -13   2       19.93       29.60     10.84 o 
  -3 -12   2       23.59       48.53     21.37 o 
  -2 -12   2        0.23       14.51     10.34 o 
  -1 -12   2      122.48      101.03      8.73 o 
   0 -12   2        8.18        5.65      5.12 o 
   1 -12   2        0.66       -8.62      7.04 o 
   2 -12   2       41.49       45.12     10.04 o 
   3 -12   2        0.11       -5.42      9.12 o 
   4 -12   2       19.42       15.04     12.46 o 
  -4 -11   2      264.50      355.19     31.20 o 
  -3 -11   2       11.34       12.68     10.54 o 
  -2 -11   2        0.41       -6.18      8.17 o 
  -1 -11   2      124.29      123.13      9.75 o 
   0 -11   2       43.21       47.39      6.53 o 
   1 -11   2       32.25       38.72      8.85 o 
   2 -11   2      110.49       97.90     12.88 o 
   3 -11   2       11.46       24.90     10.19 o 
   4 -11   2       31.89       20.68     11.95 o 
  -4 -10   2       10.24        6.66     10.54 o 
  -3 -10   2        3.99       -2.06      9.60 o 
  -2 -10   2       14.93       14.49      5.88 o 
  -1 -10   2        4.46        4.73      5.41 o 
   0 -10   2        0.22       -0.97      4.94 o 
   1 -10   2      159.01      126.19     12.62 o 
   2 -10   2       16.75       18.77      8.70 o 
   3 -10   2      100.57      117.07     14.59 o 
   4 -10   2        5.42        0.07     10.19 o 
  -4  -9   2       28.18       31.35     12.41 o 
  -3  -9   2       87.16      115.40     13.80 o 
  -2  -9   2        5.76        4.59      5.84 o 
  -1  -9   2        0.05       -5.36      4.67 o 
   0  -9   2        2.57        5.99      4.52 o 
   1  -9   2      205.25      203.00     16.06 o 
   2  -9   2      912.19      925.25     57.24 o 
   3  -9   2        4.02       12.16      9.12 o 
   4  -9   2        5.62        2.44      9.97 o 
   5  -9   2       10.90        4.90     11.91 o 
  -5  -8   2       21.69       44.67     14.27 o 
  -3  -8   2       27.49       39.39      9.96 o 
  -2  -8   2      119.82      115.18      8.60 o 
  -1  -8   2       18.81       23.24      7.93 o 
   0  -8   2       14.28       19.53      4.39 o 
   1  -8   2      110.96      120.78     11.71 o 
   2  -8   2       39.66       48.72      9.69 o 
   3  -8   2       26.52       29.87      9.62 o 
   4  -8   2       12.78        0.52      9.75 o 
   5  -8   2       95.46      110.01     16.36 o 
  -5  -7   2        3.82        8.01     11.81 o 
  -3  -7   2      109.15      122.98     13.62 o 
  -2  -7   2       28.07       31.56      5.58 o 
  -1  -7   2       12.81       19.30      4.80 o 
   0  -7   2       33.13       30.46      4.20 o 
   1  -7   2        3.82        8.78      5.97 o 
   2  -7   2       10.90       20.13      7.80 o 
   3  -7   2      681.74      655.00     42.18 o 
   4  -7   2       32.62       47.07     11.43 o 
   5  -7   2        2.87       11.33     10.89 o 
  -5  -6   2       18.12        7.83     12.15 o 
  -4  -6   2        0.20       -2.59      5.91 o 
  -3  -6   2      175.47      194.94     16.45 o 
  -2  -6   2      105.92      120.07     11.41 o 
  -1  -6   2       25.15       28.88      4.02 o 
   0  -6   2     1174.40     1233.55     43.03 o 
   1  -6   2       40.38       51.15      7.33 o 
   2  -6   2       87.77       83.02     10.14 o 
   3  -6   2      206.84      205.58     17.50 o 
   4  -6   2        0.52        3.73      8.68 o 
   5  -6   2       37.39       33.91     11.51 o 
  -5  -5   2        1.08        1.66     10.96 o 
  -4  -5   2      262.29      258.50     14.76 o 
  -3  -5   2       88.15       98.16     10.96 o 
  -2  -5   2       80.61       80.31      6.00 o 
  -1  -5   2      400.95      381.94     16.88 o 
   0  -5   2      623.41      582.43     20.76 o 
   1  -5   2      370.83      412.36     26.00 o 
   2  -5   2      139.29      134.54     11.90 o 
   3  -5   2       53.54       65.54      8.15 o 
   4  -5   2        4.26        0.87      8.53 o 
   5  -5   2       26.65        8.01      9.91 o 
  -5  -4   2       41.79       38.67     13.12 o 
  -4  -4   2      166.37      169.60     11.47 o 
  -3  -4   2      831.94      900.55     55.03 o 
  -2  -4   2       33.27       49.83      5.96 o 
  -1  -4   2        7.89        8.53      2.75 o 
   0  -4   2      967.35     1008.61     35.07 o 
   1  -4   2       27.39       30.45      5.52 o 
   2  -4   2       88.75       91.84      9.40 o 
   3  -4   2      188.29      183.64     15.66 o 
   4  -4   2      134.97      120.16      9.08 o 
   5  -4   2       70.67       62.54     12.25 o 
  -5  -3   2        0.58       -4.80     10.47 o 
  -4  -3   2       13.43       15.02     10.00 o 
  -3  -3   2       70.00      100.16      8.01 o 
  -2  -3   2        6.88        2.84      3.48 o 
  -1  -3   2       42.42       45.68      4.52 o 
   0  -3   2       25.18       24.49      2.35 o 
   1  -3   2     2689.63     3069.14    178.39 o 
   2  -3   2       39.77       49.42      6.94 o 
   3  -3   2       65.67       72.68     10.07 o 
   4  -3   2       27.18       33.16      9.85 o 
   5  -3   2       42.07       52.41      8.47 o 
  -6  -2   2       80.38       89.46     15.86 o 
  -5  -2   2        1.46        3.56     10.06 o 
  -4  -2   2        2.51        5.85      5.67 o 
  -3  -2   2        1.98        4.21      4.39 o 
  -2  -2   2      206.40      236.01     11.71 o 
  -1  -2   2      371.12      340.14     12.50 o 
   0  -2   2     4139.50     3783.05    159.93 o 
   1  -2   2        5.37        6.29      4.52 o 
   2  -2   2      425.12      419.52     26.25 o 
   3  -2   2      149.34      128.60     12.23 o 
   4  -2   2       22.96       20.55      7.27 o 
   5  -2   2       13.84        2.06      6.86 o 
   6  -2   2        9.39      -18.32     12.21 o 
  -6  -1   2        2.12        4.74      9.85 o 
  -5  -1   2       33.29       31.81     11.31 o 
  -4  -1   2        7.31        8.24      5.75 o 
  -3  -1   2      119.47      136.98      9.02 o 
  -2  -1   2       33.73       28.38      5.74 o 
  -1  -1   2       72.14       70.25      4.51 o 
   0  -1   2      212.69      199.60     10.85 o 
   1  -1   2     8433.95     9226.96    533.63 o 
   2  -1   2       45.03       64.50      6.98 o 
   3  -1   2       58.46       88.66      7.44 o 
   4  -1   2       59.61       68.49      8.18 o 
   5  -1   2       17.03       10.34     11.11 o 
   6  -1   2        0.02      -17.94     11.96 o 
  -6   0   2      144.26      126.09     16.41 o 
  -5   0   2       11.72        2.94      8.65 o 
  -4   0   2        1.53       -7.69      5.13 o 
  -3   0   2      120.96      131.21     13.12 o 
  -2   0   2      536.08      545.83     36.11 o 
  -1   0   2      840.95      830.90     52.62 o 
   0   0   2     1156.47     1000.47     42.90 o 
   1   0   2      168.39      154.52     11.56 o 
   2   0   2      160.19      161.15      8.45 o 
   3   0   2       34.31       58.63      6.33 o 
   4   0   2       83.71      103.57      9.17 o 
   5   0   2       37.40       37.60     11.66 o 
   6   0   2        0.08      -10.47     11.11 o 
  -5   1   2       57.81       67.44      9.76 o 
  -4   1   2      151.08      135.96     14.62 o 
  -3   1   2       12.17        7.43      6.21 o 
  -2   1   2      388.92      420.24     28.16 o 
  -1   1   2       35.11       53.47      6.27 o 
   0   1   2      506.34      467.92     20.35 o 
   1   1   2    17489.94    16721.27    981.69 o 
   2   1   2      158.66      180.98     13.77 o 
   3   1   2       33.88       48.82      8.92 o 
   4   1   2       69.16       88.54     12.46 o 
   5   1   2        3.43       -3.48      9.40 o 
  -5   2   2      393.42      333.42     18.12 o 
  -4   2   2        0.43       -9.16      6.11 o 
  -3   2   2       92.88       94.88     10.27 o 
  -2   2   2      122.30      153.61     11.86 o 
  -1   2   2      118.36      146.27      7.55 o 
   0   2   2     2895.67     2583.52     88.72 o 
   1   2   2      905.17      894.23     53.91 o 
   2   2   2      176.19      190.97     14.41 o 
   3   2   2        0.03        9.17      7.16 o 
   4   2   2       39.68       32.86      9.50 o 
   5   2   2        9.61       10.49      9.79 o 
  -5   3   2      119.51      145.76     18.10 o 
  -4   3   2        0.99       -1.47      4.97 o 
  -3   3   2        0.00       -0.66      4.37 o 
  -2   3   2     1860.30     2246.08    139.94 o 
  -1   3   2      498.05      512.13     18.42 o 
   0   3   2       82.40       74.38      4.05 o 
   1   3   2      926.62      930.32     56.12 o 
   2   3   2      161.11      148.68     12.48 o 
   3   3   2       67.44       88.36     10.74 o 
   4   3   2       40.77       42.13      9.62 o 
   5   3   2       61.47       53.93     11.53 o 
  -5   4   2      199.22      165.46     18.04 o 
  -4   4   2       36.62       39.74      6.21 o 
  -3   4   2      277.10      271.51     14.44 o 
  -2   4   2      118.51      156.58      9.80 o 
  -1   4   2      339.65      368.36     13.72 o 
   0   4   2        4.73        2.20      1.91 o 
   1   4   2       16.94       11.74      3.27 o 
   2   4   2       83.49       91.47      9.54 o 
   3   4   2        0.78       -0.62      7.56 o 
   4   4   2      100.18       95.29     12.33 o 
   5   4   2        0.10      -12.60      8.40 o 
  -5   5   2        2.74        0.32     10.71 o 
  -4   5   2      161.14      174.79     17.80 o 
  -3   5   2       46.91       59.38      5.89 o 
  -2   5   2       25.13       31.39      3.66 o 
  -1   5   2       13.61       20.43      2.58 o 
   0   5   2        9.94       11.83      3.23 o 
   1   5   2       31.03       56.85      4.70 o 
   2   5   2       56.42       70.91      9.29 o 
   3   5   2       65.96       73.69     11.06 o 
   4   5   2        6.48        1.52      8.25 o 
   5   5   2       79.12       60.27     12.08 o 
  -5   6   2       64.83       62.96     14.24 o 
  -4   6   2       92.20       85.60     14.15 o 
  -3   6   2        0.83       -1.56      8.73 o 
  -2   6   2        5.08       11.39      3.14 o 
  -1   6   2       43.96       41.26      3.90 o 
   0   6   2       41.62       53.77      4.97 o 
   1   6   2      120.06      108.32     17.39 o 
   2   6   2      200.82      213.01     18.05 o 
   3   6   2       10.46       15.28      9.20 o 
   4   6   2       24.69       22.37      9.85 o 
   5   6   2       53.20       48.27     12.55 o 
  -5   7   2       77.58       87.09     15.68 o 
  -4   7   2        3.49       -6.93      9.72 o 
  -3   7   2        0.51       -5.69      7.60 o 
  -2   7   2       48.66       55.31      9.84 o 
  -1   7   2      174.52      149.61      9.35 o 
   0   7   2       60.81       64.44      5.84 o 
   1   7   2       54.18       48.74      5.13 o 
   2   7   2       35.22       43.59     10.76 o 
   3   7   2       72.80       61.92     12.06 o 
   4   7   2       19.38       23.17     10.37 o 
   5   7   2       39.40       23.81     12.68 o 
  -5   8   2       19.65       36.19     14.07 o 
  -4   8   2        0.31        0.18     10.06 o 
  -3   8   2       57.46       63.19     11.23 o 
  -2   8   2       10.58       11.44      8.03 o 
  -1   8   2      526.14      503.92     23.29 o 
   0   8   2        1.13       -0.98      6.54 o 
   1   8   2       29.42       35.29      5.16 o 
   2   8   2      126.65      147.40     16.35 o 
   3   8   2       36.77       33.40     11.33 o 
   4   8   2        2.41       -3.20     10.99 o 
  -4   9   2        3.66       -0.94     10.51 o 
  -3   9   2       36.99       35.30     10.32 o 
  -2   9   2      117.77      106.83     12.21 o 
  -1   9   2      555.20      500.31     29.31 o 
   0   9   2        0.49        1.35      4.67 o 
   1   9   2       64.47       68.43      6.62 o 
   2   9   2        2.00       -6.83      9.44 o 
   3   9   2        0.89        0.85     10.86 o 
   4   9   2        9.35        5.27     11.58 o 
  -4  10   2        0.65       -4.92     10.19 o 
  -3  10   2      259.54      284.28     22.67 o 
  -2  10   2        1.46       -7.13      7.46 o 
  -1  10   2       37.34       38.22      6.18 o 
   0  10   2       12.98       15.90      5.01 o 
   1  10   2       45.12       43.23     10.66 o 
   2  10   2       13.42       17.67     10.84 o 
   3  10   2       10.23       11.56     11.76 o 
   4  10   2        0.72        4.74     13.20 o 
  -3  11   2       14.37       41.38     11.23 o 
  -2  11   2       71.69       77.55     11.75 o 
  -1  11   2        0.06        4.81      5.53 o 
   0  11   2       94.91      109.06      8.64 o 
   1  11   2        6.15        5.72     10.19 o 
   2  11   2       23.76       18.19     11.70 o 
   3  11   2        0.29       -8.80     11.28 o 
  -3  12   2      196.31      196.14     18.54 o 
  -2  12   2        0.55       -9.44      7.63 o 
  -1  12   2      244.54      236.66     14.15 o 
   0  12   2       63.10       66.67      7.71 o 
   1  12   2       10.46        8.47     10.96 o 
   2  12   2        2.26        5.17     11.61 o 
   3  12   2        0.37        1.00     12.57 o 
  -2  13   2       21.21       23.12      9.65 o 
  -1  13   2       15.17       11.06      8.98 o 
   0  13   2       19.42       23.86     10.66 o 
   1  13   2        1.40       -6.21     10.26 o 
   2  13   2        4.19       26.80     13.45 o 
  -1  14   2        4.40        8.28      6.42 o 
   0  14   2       28.57       55.63     13.39 o 
   1  14   2        1.03       18.07     12.78 o 
  -1 -15   3        0.68        7.36      6.94 o 
   0 -15   3        0.00        8.27      6.14 o 
   1 -15   3       26.06       18.49      8.98 o 
   2 -15   3       93.00       81.58     13.28 o 
  -2 -14   3       40.00       53.61     12.57 o 
  -1 -14   3       82.30       77.18      8.91 o 
   0 -14   3       37.21       24.50      6.46 o 
   1 -14   3        9.76       -4.60      7.23 o 
   2 -14   3      115.78      125.50     14.07 o 
  -3 -13   3       12.71       16.08     10.93 o 
  -2 -13   3       20.32       37.70     11.09 o 
  -1 -13   3        1.96       -1.33      8.83 o 
   0 -13   3      104.47      100.42      8.74 o 
   1 -13   3       43.45       44.57      9.55 o 
   2 -13   3      157.26      165.14     15.54 o 
   3 -13   3       24.58       20.51     10.34 o 
  -3 -12   3       33.31       40.74     12.38 o 
  -2 -12   3        5.02       -0.59      5.43 o 
  -1 -12   3        4.06       -0.03      8.78 o 
   0 -12   3       25.62       33.48      6.21 o 
   1 -12   3        6.09        3.93      7.21 o 
   2 -12   3       10.10        6.98      8.47 o 
   3 -12   3       16.43       18.22     10.22 o 
   4 -12   3        6.96       -1.10     11.39 o 
  -4 -11   3      133.18      178.56     20.50 o 
  -3 -11   3        6.01        8.86      6.98 o 
  -2 -11   3      177.20      195.88     11.30 o 
  -1 -11   3       24.94       24.26      4.76 o 
   0 -11   3       96.71       94.41      8.19 o 
   1 -11   3        2.22        2.89      7.50 o 
   2 -11   3      172.81      160.02     14.86 o 
   3 -11   3       66.03       66.52     12.65 o 
   4 -11   3       16.98       24.09     11.51 o 
  -4 -10   3      130.71      172.79     19.78 o 
  -3 -10   3       90.89      121.29     10.69 o 
  -2 -10   3        0.85       -9.29      6.19 o 
  -1 -10   3      131.64      130.62     11.68 o 
   0 -10   3        3.10       -4.35      4.82 o 
   1 -10   3      160.40      174.74     15.39 o 
   2 -10   3        9.30        9.17      8.50 o 
   3 -10   3       40.52       47.77     11.46 o 
   4 -10   3        4.30        1.19      9.69 o 
  -4  -9   3        0.21       -9.20      8.83 o 
  -3  -9   3       31.09       37.21      7.30 o 
  -2  -9   3      297.04      282.85     12.62 o 
  -1  -9   3       52.70       62.11      5.50 o 
   0  -9   3      106.58       94.81      5.87 o 
   1  -9   3        0.01       -2.19      7.06 o 
   2  -9   3        7.06        2.29      8.57 o 
   3  -9   3      239.81      235.91     19.29 o 
   4  -9   3      128.70      132.95     14.97 o 
   5  -9   3       13.70        8.55     11.43 o 
  -5  -8   3        1.44       -8.20     10.64 o 
  -4  -8   3      120.03      139.74     18.39 o 
  -3  -8   3      106.18      124.09     10.40 o 
  -2  -8   3       56.58       68.03      6.06 o 
  -1  -8   3        0.18       -5.07      3.38 o 
   0  -8   3        0.46       -1.84      2.53 o 
   1  -8   3      278.45      298.04     20.68 o 
   2  -8   3        1.15        4.28      8.23 o 
   3  -8   3      606.05      578.42     37.93 o 
   4  -8   3        0.08       -4.33      9.19 o 
   5  -8   3        4.48        8.73     10.96 o 
  -5  -7   3        9.54        1.10     11.09 o 
  -4  -7   3       27.43       22.94     10.71 o 
  -3  -7   3        9.86       11.55      6.45 o 
  -2  -7   3       10.95       21.31      4.42 o 
  -1  -7   3       67.05       69.52      4.88 o 
   0  -7   3      836.79      854.36     30.35 o 
   1  -7   3       39.82       67.04      8.55 o 
   2  -7   3      191.87      215.45     17.02 o 
   3  -7   3     1171.69     1138.39     69.59 o 
   4  -7   3        4.98       12.10      9.39 o 
   5  -7   3       13.96       -1.10     10.49 o 
  -5  -6   3       40.90       30.38     13.13 o 
  -4  -6   3        5.24        4.87      9.67 o 
  -3  -6   3      362.95      372.77     18.91 o 
  -2  -6   3      147.72      151.29      7.53 o 
  -1  -6   3        0.27       -3.96      3.55 o 
   0  -6   3        5.52        8.33      2.28 o 
   1  -6   3      187.76      169.96     12.98 o 
   2  -6   3       73.21       78.69      9.96 o 
   3  -6   3      255.23      270.01     20.70 o 
   4  -6   3       19.71       15.71      9.57 o 
   5  -6   3       33.94       28.49     10.88 o 
  -5  -5   3       26.86       29.20     12.36 o 
  -4  -5   3      104.39       96.91     15.26 o 
  -3  -5   3      129.33      139.15      9.51 o 
  -2  -5   3       81.94       91.00      5.50 o 
  -1  -5   3      157.16      155.60      6.78 o 
   0  -5   3     2417.54     2416.51     83.14 o 
   1  -5   3        5.80       11.33      5.27 o 
   2  -5   3      555.35      617.02     38.33 o 
   3  -5   3        4.31        5.32      8.06 o 
   4  -5   3      154.39      166.73     15.71 o 
   5  -5   3        9.21       -0.84      9.37 o 
  -5  -4   3        6.20      -10.89      9.94 o 
  -4  -4   3        3.43       -2.64      9.00 o 
  -3  -4   3        0.36        1.98      4.42 o 
  -2  -4   3       12.31        9.61      3.51 o 
  -1  -4   3      311.90      329.64     16.18 o 
   0  -4   3        1.99        3.85      2.13 o 
   1  -4   3      969.67     1174.02     58.54 o 
   2  -4   3      238.87      246.32     17.23 o 
   3  -4   3      302.45      309.30     22.02 o 
   4  -4   3       20.79       22.27      9.00 o 
   5  -4   3      118.70      128.25     15.33 o 
  -5  -3   3       88.20       96.06     15.66 o 
  -4  -3   3        1.26       -1.91      8.92 o 
  -3  -3   3        3.66        7.11      5.85 o 
  -2  -3   3     1158.01     1234.45     53.76 o 
  -1  -3   3      149.28      149.26     10.15 o 
   0  -3   3     2749.40     2547.88    135.22 o 
   1  -3   3      593.09      695.29     30.23 o 
   2  -3   3     2065.04     2278.34    133.28 o 
   3  -3   3       12.02       13.07      7.29 o 
   4  -3   3       52.51       67.11     10.91 o 
   5  -3   3       10.84       18.61     11.28 o 
  -5  -2   3      991.52      968.70     66.06 o 
  -4  -2   3       58.04       67.73      7.41 o 
  -3  -2   3      206.55      223.24     12.13 o 
  -2  -2   3      229.15      256.33     12.45 o 
  -1  -2   3        2.18       -0.84      3.52 o 
   0  -2   3        1.67        0.07      1.90 o 
   1  -2   3     2291.34     2709.79    115.09 o 
   2  -2   3        5.08        6.71      4.77 o 
   3  -2   3      114.94      116.25     11.31 o 
   4  -2   3      546.31      587.22     27.43 o 
   5  -2   3        0.00       -8.01     10.39 o 
  -6  -1   3       13.02       13.74     10.01 o 
  -5  -1   3       23.10       20.35      9.89 o 
  -4  -1   3       12.61       21.45      9.27 o 
  -3  -1   3      151.08      153.38      9.36 o 
  -2  -1   3        7.85        4.50      2.52 o 
  -1  -1   3       14.69       10.91      4.10 o 
   0  -1   3       99.63       81.68      6.12 o 
   1  -1   3      281.79      278.90     12.72 o 
   2  -1   3      527.51      517.66     30.63 o 
   3  -1   3      198.75      172.76     10.24 o 
   4  -1   3      102.89      119.45      9.46 o 
   5  -1   3        2.23        3.66     10.51 o 
  -6   0   3      123.57      109.36     15.06 o 
  -5   0   3      274.15      251.64     21.73 o 
  -4   0   3        5.48        6.04      5.00 o 
  -3   0   3      105.17       90.42     10.93 o 
  -2   0   3       95.15      112.45     10.26 o 
  -1   0   3      102.46       95.03      8.55 o 
   0   0   3       58.29       54.81      3.77 o 
   1   0   3    11341.00    10297.57    604.79 o 
   2   0   3      608.85      592.62     25.59 o 
   3   0   3       46.92       53.19     10.24 o 
   4   0   3      107.46      124.97     14.74 o 
   5   0   3       55.79       57.19     12.88 o 
  -5   1   3       41.30       36.96      9.25 o 
  -4   1   3      143.34      134.81     13.97 o 
  -3   1   3        9.81       11.66      6.21 o 
  -2   1   3      123.36      141.53     11.43 o 
  -1   1   3       67.44       67.89      5.28 o 
   0   1   3      969.54      861.22     37.25 o 
   1   1   3      514.58      512.65     31.86 o 
   2   1   3      275.98      279.03     19.43 o 
   3   1   3       38.46       44.03      5.58 o 
   4   1   3       57.60       68.70     11.78 o 
   5   1   3       26.27       15.29     10.76 o 
  -5   2   3      106.19      101.18      9.47 o 
  -4   2   3       29.30       31.05      7.86 o 
  -3   2   3      103.26      103.99     10.44 o 
  -2   2   3      106.33       94.82      8.93 o 
  -1   2   3      331.04      326.68     14.86 o 
   0   2   3       19.83       21.23      2.84 o 
   1   2   3      324.67      319.30     20.76 o 
   2   2   3      791.40      733.04     45.49 o 
   3   2   3        8.29        5.40      7.66 o 
   4   2   3       84.07       93.08     12.73 o 
   5   2   3      225.27      219.13     20.50 o 
  -5   3   3       30.12       45.76     12.92 o 
  -4   3   3       22.86       21.35     11.59 o 
  -3   3   3      214.34      232.42     17.85 o 
  -2   3   3      137.43      170.59     12.72 o 
  -1   3   3      804.92      842.70     36.68 o 
   0   3   3        2.83        0.65      1.91 o 
   1   3   3       20.45       16.85      4.74 o 
   2   3   3      318.70      290.41     20.30 o 
   3   3   3       78.89       64.52     10.11 o 
   4   3   3       22.28       29.92      9.30 o 
   5   3   3        2.15      -13.13      8.75 o 
  -5   4   3       63.53       69.23     14.57 o 
  -4   4   3      184.57      144.81     16.06 o 
  -3   4   3       40.51       39.20      5.46 o 
  -2   4   3      408.88      436.90     32.14 o 
  -1   4   3      341.52      351.50     13.27 o 
   0   4   3      398.34      360.45     13.44 o 
   1   4   3     2191.81     2148.61    127.88 o 
   2   4   3      234.81      228.74     17.22 o 
   3   4   3       61.73       67.34     10.62 o 
   4   4   3        7.60        4.48      8.40 o 
   5   4   3       30.46       24.11     10.81 o 
  -5   5   3      104.43      123.18     17.62 o 
  -4   5   3      564.01      496.92     35.05 o 
  -3   5   3       51.43       52.71      5.87 o 
  -2   5   3      257.91      279.87     13.99 o 
  -1   5   3      894.26      877.08     31.18 o 
   0   5   3      211.77      215.73     10.76 o 
   1   5   3       48.82       50.08      7.93 o 
   2   5   3       86.03       87.56     10.83 o 
   3   5   3       93.86      106.61     12.87 o 
   4   5   3       21.89       15.71      9.32 o 
   5   5   3       35.09       21.80     10.79 o 
  -5   6   3       24.78       25.00     12.93 o 
  -4   6   3       81.33       80.24     14.05 o 
  -3   6   3       51.07       71.26     12.15 o 
  -2   6   3        4.26        4.46      4.61 o 
  -1   6   3      112.29      118.62      6.32 o 
   0   6   3       16.10       15.40      3.95 o 
   1   6   3        0.06       -1.45      3.00 o 
   2   6   3      458.47      491.67     33.53 o 
   3   6   3       24.35       25.80      9.54 o 
   4   6   3       29.04       28.93     10.83 o 
   5   6   3        0.35      -15.54     10.36 o 
  -5   7   3       93.52       69.07     15.74 o 
  -4   7   3        3.26       -6.42     10.16 o 
  -3   7   3        0.04      -11.70      7.80 o 
  -2   7   3       18.05       23.39      8.70 o 
  -1   7   3       14.55       15.75      3.39 o 
   0   7   3       11.19       12.55      4.34 o 
   1   7   3       49.27       46.74     11.79 o 
   2   7   3      293.05      307.49     23.93 o 
   3   7   3       40.49       57.42     12.21 o 
   4   7   3        4.65        1.82     10.07 o 
  -4   8   3       38.49       25.93     11.46 o 
  -3   8   3        0.64       -8.23      7.78 o 
  -2   8   3      100.16       96.72     12.08 o 
  -1   8   3      297.94      284.27     14.82 o 
   0   8   3       91.46       92.49      7.61 o 
   1   8   3       84.50       80.75      6.71 o 
   2   8   3       18.71       11.56     10.14 o 
   3   8   3      109.87      119.80     15.63 o 
   4   8   3        4.12       -7.78     10.98 o 
  -4   9   3        0.03       -4.15      9.82 o 
  -3   9   3       68.94       70.61     12.38 o 
  -2   9   3      131.64      138.29     13.74 o 
  -1   9   3       45.40       47.82      6.35 o 
   0   9   3       33.14       34.89      5.86 o 
   1   9   3       20.04        7.45      9.69 o 
   2   9   3        3.80        3.80     10.19 o 
   3   9   3      104.30      109.94     16.00 o 
   4   9   3        0.02       -6.01     11.71 o 
  -4  10   3        6.63       -4.77     11.14 o 
  -3  10   3        0.29        2.43      8.88 o 
  -2  10   3      228.89      231.23     18.92 o 
  -1  10   3       34.06       27.39      5.79 o 
   0  10   3     1765.25     1638.02     69.74 o 
   1  10   3       24.76       27.26     10.61 o 
   2  10   3       53.64       51.28     12.97 o 
   3  10   3       72.56       77.89     15.01 o 
  -3  11   3       35.06       44.54     11.65 o 
  -2  11   3        1.34        9.19      8.28 o 
  -1  11   3       32.98       40.71      6.64 o 
   0  11   3        0.07        5.31      5.47 o 
   1  11   3      137.75      154.85     17.77 o 
   2  11   3       21.20       23.31     11.95 o 
   3  11   3        0.28       10.67     12.52 o 
  -3  12   3       33.30       41.83     12.15 o 
  -2  12   3       12.67       25.83      9.37 o 
  -1  12   3       64.23       81.13      8.48 o 
   0  12   3      181.83      156.56     16.93 o 
   1  12   3        0.35        9.19     10.93 o 
   2  12   3        3.38       -0.35     11.90 o 
  -2  13   3       13.13        6.24      9.35 o 
  -1  13   3       10.34       10.92      7.89 o 
   0  13   3        0.06       -1.57      9.14 o 
   1  13   3        1.83       18.10     11.96 o 
   2  13   3        0.08       -4.82     12.35 o 
   0  14   3       49.57       68.16     14.52 o 
   0 -16   4        0.00      -11.33      8.47 o 
  -2 -15   4       19.38       32.58     12.03 o 
  -1 -15   4       19.16       17.03      8.53 o 
   0 -15   4        9.31        9.30      8.58 o 
   1 -15   4       10.09       -6.59      7.81 o 
   2 -15   4       92.67       84.09     13.22 o 
  -2 -14   4        9.77       23.36     10.29 o 
  -1 -14   4       16.63       25.72     13.42 o 
   0 -14   4        0.21        0.02      7.50 o 
   1 -14   4       28.22       15.28      8.47 o 
   2 -14   4        0.42        2.54      8.42 o 
   3 -14   4        6.11        9.40     10.34 o 
  -3 -13   4        4.07        4.18      9.69 o 
  -2 -13   4        9.89        1.90      6.42 o 
  -1 -13   4      134.76      133.01     10.22 o 
   0 -13   4      126.18      117.59     10.64 o 
   1 -13   4       11.76        5.40      7.83 o 
   2 -13   4      148.13      141.46     14.59 o 
   3 -13   4       50.39       66.24     12.73 o 
  -3 -12   4        0.43      -12.75      8.50 o 
  -2 -12   4       40.13       41.66      7.47 o 
  -1 -12   4       75.85       85.15      8.42 o 
   0 -12   4       89.88       91.46      8.24 o 
   1 -12   4       10.77        6.29      7.35 o 
   2 -12   4       24.52       24.66      9.57 o 
   3 -12   4        0.47       -5.45      9.24 o 
   4 -12   4       70.03       52.79     14.15 o 
  -4 -11   4        3.98        1.37     10.67 o 
  -3 -11   4        2.63       -8.80      8.57 o 
  -2 -11   4        0.19       -5.24      4.39 o 
  -1 -11   4      158.60      170.21      8.76 o 
   0 -11   4       47.90       41.66      6.28 o 
   1 -11   4       92.47       93.63     11.53 o 
   2 -11   4        0.03      -10.19      7.48 o 
   3 -11   4      135.29      151.24     15.63 o 
   4 -11   4        5.38        4.38     10.81 o 
  -4 -10   4       18.05       29.56     11.51 o 
  -3 -10   4      797.65      894.12     54.02 o 
  -2 -10   4      231.89      256.55     13.64 o 
  -1 -10   4       71.85       78.57      6.24 o 
   0 -10   4       52.30       47.85      6.42 o 
   1 -10   4       39.11       37.33      9.34 o 
   2 -10   4      136.68      129.57     13.55 o 
   3 -10   4       82.11       81.01     12.93 o 
   4 -10   4       43.43       35.99     11.73 o 
  -5  -9   4        0.00      -14.53      9.69 o 
  -4  -9   4        7.72        0.54      9.45 o 
  -3  -9   4        4.93        6.75      5.84 o 
  -2  -9   4        0.41       -3.32      4.52 o 
  -1  -9   4        2.90        0.55      3.76 o 
   0  -9   4      186.96      187.25      8.39 o 
   1  -9   4       13.87       11.04      7.88 o 
   2  -9   4       56.22       63.11     11.21 o 
   3  -9   4       18.37       27.84     10.12 o 
   4  -9   4       32.87       21.40     10.81 o 
   5  -9   4        0.53       -9.54     10.42 o 
  -5  -8   4       29.07       36.07     13.77 o 
  -4  -8   4       27.98       23.51     11.13 o 
  -3  -8   4      279.21      312.08     16.87 o 
  -2  -8   4       52.23       68.07      5.95 o 
  -1  -8   4      205.01      199.88      9.04 o 
   0  -8   4       27.38       32.17      3.35 o 
   1  -8   4        6.25       11.28      7.18 o 
   2  -8   4        3.20        1.96      8.53 o 
   3  -8   4      832.39      888.26     55.53 o 
   4  -8   4       88.60       90.08     13.59 o 
   5  -8   4        0.65       11.24     10.94 o 
  -5  -7   4       26.02       29.48     12.73 o 
  -4  -7   4        8.33       -2.29      9.22 o 
  -3  -7   4        9.29       10.29      6.13 o 
  -2  -7   4       36.23       44.97      4.94 o 
  -1  -7   4        0.14       -2.36      2.76 o 
   0  -7   4      334.41      292.23     13.73 o 
   1  -7   4      124.36      125.35     11.28 o 
   2  -7   4       76.94       94.80     11.85 o 
   3  -7   4       54.22       52.70     11.06 o 
   4  -7   4       40.37       28.31     10.46 o 
   5  -7   4       12.61        0.15      9.82 o 
  -5  -6   4        0.03      -14.21      9.47 o 
  -4  -6   4        3.18        8.82      9.72 o 
  -3  -6   4       25.41       30.25      6.07 o 
  -2  -6   4        3.49        3.69      3.48 o 
  -1  -6   4      248.37      248.07     10.00 o 
   0  -6   4        0.37       -0.80      2.11 o 
   1  -6   4        0.04        0.37      5.47 o 
   2  -6   4      168.39      200.36     15.79 o 
   3  -6   4       25.13       32.29      9.70 o 
   4  -6   4      652.85      644.40     41.64 o 
   5  -6   4        2.63        9.84      9.97 o 
  -5  -5   4       18.87       26.74     12.21 o 
  -4  -5   4        3.72       -3.50      8.75 o 
  -3  -5   4       13.64        5.77      5.01 o 
  -2  -5   4      893.87      962.93     34.31 o 
  -1  -5   4      438.30      479.52     17.49 o 
   0  -5   4     1093.94      985.38     42.47 o 
   1  -5   4     3026.32     3615.81    223.14 o 
   2  -5   4        9.28        8.90      6.58 o 
   3  -5   4      334.04      344.42     24.11 o 
   4  -5   4       45.27       41.83     10.16 o 
   5  -5   4       14.85        5.57      9.54 o 
  -5  -4   4       55.74       49.89     12.93 o 
  -4  -4   4      114.19      128.23     15.73 o 
  -3  -4   4      105.85      118.99      8.27 o 
  -2  -4   4      342.11      358.87     16.86 o 
  -1  -4   4       62.25       55.24      4.97 o 
   0  -4   4      323.36      324.85     17.31 o 
   1  -4   4     2097.68     2514.62    106.90 o 
   2  -4   4     3923.46     4478.66    260.44 o 
   3  -4   4       44.76       54.61      9.70 o 
   4  -4   4       42.43       55.73     10.54 o 
   5  -4   4       19.97       26.07     13.10 o 
  -5  -3   4      139.09      154.33     17.58 o 
  -4  -3   4        1.32       12.55      9.03 o 
  -3  -3   4       31.14       39.43      6.89 o 
  -2  -3   4     2068.96     2324.77    146.20 o 
  -1  -3   4      330.61      349.02     16.12 o 
   0  -3   4      247.11      236.36     11.05 o 
   1  -3   4     4514.02     5206.90    239.85 o 
   2  -3   4       27.80       39.42      6.66 o 
   3  -3   4        0.74       -2.33      7.14 o 
   4  -3   4       30.30       49.34     12.96 o 
   5  -3   4       89.78      126.94     17.72 o 
  -5  -2   4      471.98      422.37     32.64 o 
  -4  -2   4       33.36       45.02     10.66 o 
  -3  -2   4       13.28       18.78      4.28 o 
  -2  -2   4      114.89      133.63     11.95 o 
  -1  -2   4      525.92      488.63     32.17 o 
   0  -2   4       67.58       60.59      4.32 o 
   1  -2   4       14.93       13.40      2.61 o 
   2  -2   4       21.72       13.30      5.00 o 
   3  -2   4        0.00       -0.58      5.13 o 
   4  -2   4       96.86      110.74      9.45 o 
   5  -2   4        8.84       10.67     11.81 o 
  -5  -1   4      172.67      145.88     15.96 o 
  -4  -1   4      124.18      117.35     13.82 o 
  -3  -1   4       22.19       32.35      4.62 o 
  -2  -1   4        0.09        2.58      4.58 o 
  -1  -1   4       45.12       46.61      5.67 o 
   0  -1   4       66.50       61.87      3.62 o 
   1  -1   4       11.40        6.58      1.96 o 
   2  -1   4        5.15       13.27      3.45 o 
   3  -1   4      109.15      126.16      8.76 o 
   4  -1   4       91.29      111.77     14.92 o 
   5  -1   4        0.59      -13.02     10.47 o 
  -5   0   4       93.22       78.74     12.16 o 
  -4   0   4      382.69      354.89     26.82 o 
  -3   0   4        0.31       -3.18      5.76 o 
  -2   0   4       88.14      125.87     11.75 o 
  -1   0   4      166.45      142.07      7.16 o 
   0   0   4       98.21       89.12      5.30 o 
   1   0   4      623.38      576.72     25.78 o 
   2   0   4       75.75       90.42     10.07 o 
   3   0   4       70.43       77.49      6.80 o 
   4   0   4       90.84       96.34     13.75 o 
   5   0   4      156.33      168.42     19.14 o 
  -5   1   4        6.91        7.11      7.58 o 
  -4   1   4       14.83       12.20      7.23 o 
  -3   1   4      144.10      143.09     12.92 o 
  -2   1   4       36.48       44.74      6.44 o 
  -1   1   4      129.37      140.88      9.47 o 
   0   1   4     1139.36     1092.59     47.25 o 
   1   1   4        7.76        4.28      2.67 o 
   2   1   4      363.41      417.45     27.51 o 
   3   1   4       34.48       25.08      8.83 o 
   4   1   4       34.61       27.84     10.19 o 
   5   1   4       10.11      -11.86     10.07 o 
  -5   2   4       93.41       82.22     11.53 o 
  -4   2   4      105.32       95.42     11.43 o 
  -3   2   4        7.54       14.36      6.29 o 
  -2   2   4      234.83      241.77     17.25 o 
  -1   2   4      777.43      814.01     35.47 o 
   0   2   4       51.99       53.64      4.16 o 
   1   2   4      296.41      331.67     21.68 o 
   2   2   4     6935.28     6789.77    400.12 o 
   3   2   4       80.94       88.94     11.81 o 
   4   2   4       28.72       30.30      9.84 o 
   5   2   4       55.02       38.77     11.83 o 
  -5   3   4        0.79        5.30     11.13 o 
  -4   3   4      148.91      129.80     12.80 o 
  -3   3   4       39.24       28.90      6.36 o 
  -2   3   4        0.02       -0.77      3.51 o 
  -1   3   4      331.97      380.20     17.44 o 
   0   3   4       15.51       15.21      2.49 o 
   1   3   4       39.81       37.21      6.22 o 
   2   3   4      893.19      844.64     52.39 o 
   3   3   4      119.84      120.18     13.92 o 
   4   3   4       18.35       23.94      9.37 o 
   5   3   4       67.65       53.83     12.23 o 
  -5   4   4       69.15       73.60     15.21 o 
  -4   4   4       11.65       11.59     10.67 o 
  -3   4   4       64.13       74.13     10.21 o 
  -2   4   4        2.10        6.71      3.90 o 
  -1   4   4      926.30     1027.59     36.29 o 
   0   4   4      801.33      824.50     29.24 o 
   1   4   4       92.77      100.61     10.27 o 
   2   4   4      335.13      326.60     23.04 o 
   3   4   4      266.34      239.81     19.76 o 
   4   4   4      160.45      157.29     16.38 o 
   5   4   4        2.25       -9.34     10.07 o 
  -5   5   4        2.97       -0.80     11.85 o 
  -4   5   4      145.76      166.60     18.81 o 
  -3   5   4        0.06       -7.24      4.83 o 
  -2   5   4       14.12       17.06      4.10 o 
  -1   5   4       32.24       57.43      5.36 o 
   0   5   4      409.00      396.82     14.99 o 
   1   5   4        0.55       -3.53      6.32 o 
   2   5   4        7.48        8.67      7.90 o 
   3   5   4       87.61       81.68     11.70 o 
   4   5   4      131.66      103.30     13.74 o 
   5   5   4        0.38       -6.36     10.31 o 
  -5   6   4       45.91       68.95     15.66 o 
  -4   6   4        0.09       -9.15     10.06 o 
  -3   6   4        3.39       10.71      9.44 o 
  -2   6   4        7.25       16.71      3.61 o 
  -1   6   4        5.14        6.06      3.04 o 
   0   6   4      100.74       82.58      6.73 o 
   1   6   4        9.53        6.40      7.99 o 
   2   6   4      183.84      190.52     17.89 o 
   3   6   4       45.97       51.90     10.98 o 
   4   6   4        6.04        0.90      9.85 o 
   5   6   4        7.91       -2.68     11.33 o 
  -5   7   4       25.37       23.62     14.15 o 
  -4   7   4        0.17       12.08     11.06 o 
  -3   7   4       69.13       68.36     12.18 o 
  -2   7   4       29.66       29.70      7.46 o 
  -1   7   4       13.47       16.19      5.42 o 
   0   7   4        3.11       -3.98      4.15 o 
   1   7   4       79.27       87.97     20.39 o 
   2   7   4       12.04       21.83     10.47 o 
   3   7   4       46.69       47.38     12.16 o 
   4   7   4        2.97      -14.38      9.59 o 
  -4   8   4        1.76       -7.26     10.21 o 
  -3   8   4       14.59        5.79      9.02 o 
  -2   8   4        4.87        9.08      8.33 o 
  -1   8   4        6.73       13.50      5.19 o 
   0   8   4       11.48        5.87      5.03 o 
   1   8   4      353.51      352.01     26.54 o 
   2   8   4        0.06       -3.73      9.52 o 
   3   8   4       12.54        0.15     10.91 o 
   4   8   4        0.64       -8.01     11.44 o 
  -4   9   4        1.03       -2.86     10.19 o 
  -3   9   4        0.03       -6.37      8.62 o 
  -2   9   4       37.46       40.53      6.54 o 
  -1   9   4        0.28        0.27      4.65 o 
   0   9   4      166.61      168.58     10.49 o 
   1   9   4        6.04        9.80      9.69 o 
   2   9   4       14.62       12.36     10.72 o 
   3   9   4      152.18      158.46     18.81 o 
   4   9   4        0.01       -1.09     12.68 o 
  -4  10   4       11.62        5.92     11.96 o 
  -3  10   4      195.71      228.38     20.18 o 
  -2  10   4        0.64       -3.87      6.77 o 
  -1  10   4       32.94       44.34      6.51 o 
   0  10   4      295.35      306.11     15.83 o 
   1  10   4        0.68       12.78     10.29 o 
   2  10   4        0.14       -3.93     10.56 o 
   3  10   4        1.30       -3.60     12.10 o 
  -3  11   4        0.29       -8.47      9.20 o 
  -2  11   4       74.90       76.53     11.90 o 
  -1  11   4        6.20        7.68      5.47 o 
   0  11   4       69.10       85.80     13.74 o 
   1  11   4        0.27        1.97     10.44 o 
   2  11   4        4.53       -4.43     11.34 o 
   3  11   4       12.26       28.39     14.29 o 
  -2  12   4       40.86       57.74     11.63 o 
  -1  12   4       13.92       20.88      6.17 o 
   0  12   4        0.23       -6.39      9.22 o 
   1  12   4      253.25      275.72     24.56 o 
   2  12   4        4.21       32.14     14.02 o 
  -1  13   4       31.85       61.40     12.80 o 
   0  13   4       45.67       64.77     13.72 o 
   1  13   4       39.39       59.73     15.06 o 
   0 -16   5        0.01      -12.05      8.77 o 
  -1 -15   5        4.48        4.66      9.10 o 
   0 -15   5       16.58        7.83      8.73 o 
   1 -15   5       13.94        6.88      8.88 o 
   2 -15   5        0.55       -2.71      8.88 o 
  -2 -14   5        1.64        2.17      8.93 o 
  -1 -14   5        2.95        1.93     10.66 o 
   0 -14   5       52.37       39.90      9.97 o 
   1 -14   5        6.90        8.47      8.32 o 
   2 -14   5        3.77       -2.99      8.58 o 
   3 -14   5       11.97        9.87     11.04 o 
  -3 -13   5       36.29       61.17     12.73 o 
  -2 -13   5        5.92       10.17     12.86 o 
  -1 -13   5        9.70       19.11      6.51 o 
   0 -13   5        7.61        5.57      8.00 o 
   1 -13   5       61.54       47.77     10.07 o 
   2 -13   5       61.16       61.61     11.31 o 
   3 -13   5       16.66        5.64     10.22 o 
  -4 -12   5       53.70       62.44     14.44 o 
  -3 -12   5       51.56       97.54     14.81 o 
  -2 -12   5       63.07       83.75     11.82 o 
  -1 -12   5       45.52       52.60      7.33 o 
   0 -12   5       23.17       17.67      7.85 o 
   1 -12   5       11.50       13.10      7.98 o 
   2 -12   5       13.41       10.01      9.29 o 
   3 -12   5       32.82       36.04     11.29 o 
   4 -12   5       29.36       16.01     11.59 o 
  -4 -11   5        0.15       -9.75      9.32 o 
  -3 -11   5      534.70      667.55     41.20 o 
  -2 -11   5        0.00       -1.95      4.25 o 
  -1 -11   5       19.92       25.79      4.51 o 
   0 -11   5        3.15       -5.07      7.11 o 
   1 -11   5       45.09       51.05      9.74 o 
   2 -11   5       23.85       29.01      9.77 o 
   3 -11   5       18.22       25.68     10.22 o 
   4 -11   5        0.08        2.64     10.69 o 
  -4 -10   5        0.09        9.85     10.26 o 
  -3 -10   5       52.69       81.58     15.08 o 
  -2 -10   5       12.50       12.55      4.52 o 
  -1 -10   5      253.66      243.24     13.15 o 
   0 -10   5       77.26       62.27      9.79 o 
   1 -10   5       34.96       54.85      9.92 o 
   2 -10   5        4.59        2.78      8.52 o 
   3 -10   5        1.15       -3.43      8.83 o 
   4 -10   5       33.16       42.20     12.55 o 
  -4  -9   5        0.04        0.25      9.42 o 
  -3  -9   5       14.74       18.14      9.37 o 
  -2  -9   5       79.82       96.36      7.13 o 
  -1  -9   5        2.95        5.19      3.64 o 
   0  -9   5       20.96       19.75      3.58 o 
   1  -9   5       10.07        1.86      7.45 o 
   2  -9   5        2.15        3.03      8.87 o 
   3  -9   5       23.59       28.59     10.46 o 
   4  -9   5        0.64        5.62     10.19 o 
   5  -9   5        9.85        6.63     12.10 o 
  -5  -8   5       42.66       48.02     13.95 o 
  -4  -8   5       63.45       82.34     14.29 o 
  -3  -8   5       48.57       66.78     12.25 o 
  -2  -8   5        4.91        6.08      4.32 o 
  -1  -8   5       91.27       95.90      6.03 o 
   0  -8   5       19.49       21.13      3.41 o 
   1  -8   5        2.06       -4.63      6.73 o 
   2  -8   5        0.79       -1.37      8.13 o 
   3  -8   5        0.05       -2.39      8.92 o 
   4  -8   5       98.42      112.44     14.91 o 
   5  -8   5       30.77       32.79     12.15 o 
  -5  -7   5        7.84        6.94     10.56 o 
  -4  -7   5       12.67       -7.48      8.37 o 
  -3  -7   5      160.99      155.64     16.90 o 
  -2  -7   5       13.47       19.60      4.19 o 
  -1  -7   5       14.41       24.30      3.47 o 
   0  -7   5        9.60       13.52      2.74 o 
   1  -7   5      140.04      127.93     11.31 o 
   2  -7   5      468.40      536.21     34.48 o 
   3  -7   5        0.62       -1.69      9.29 o 
   4  -7   5      225.47      242.64     19.99 o 
   5  -7   5        2.79        2.56     10.29 o 
  -5  -6   5       40.10       44.27     13.15 o 
  -4  -6   5        1.07        0.13      8.33 o 
  -3  -6   5       37.83       64.32     11.76 o 
  -2  -6   5       67.23       63.26      4.90 o 
  -1  -6   5        4.77        0.57      2.53 o 
   0  -6   5       63.19       66.47      4.83 o 
   1  -6   5      404.70      430.95     27.36 o 
   2  -6   5      215.55      243.11     18.10 o 
   3  -6   5      383.39      417.90     28.73 o 
   4  -6   5      465.55      518.39     34.60 o 
  -5  -5   5        1.94        6.96     10.04 o 
  -4  -5   5        0.38        0.40      8.82 o 
  -3  -5   5      139.63      152.46     16.06 o 
  -2  -5   5      203.67      192.81      8.39 o 
  -1  -5   5      412.09      445.70     16.45 o 
   0  -5   5        1.02       -0.93      2.00 o 
   1  -5   5        0.65       -2.21      2.28 o 
   2  -5   5      703.08      821.60     50.03 o 
   3  -5   5       39.51       57.76     10.79 o 
   4  -5   5      164.14      180.40     15.91 o 
   5  -5   5        0.39        4.82     13.05 o 
  -5  -4   5      115.45      114.04     16.10 o 
  -4  -4   5        6.81       11.03      8.88 o 
  -3  -4   5        5.66        2.98      7.38 o 
  -2  -4   5      512.86      551.74     37.36 o 
  -1  -4   5      341.91      341.61     16.02 o 
   0  -4   5        1.38        2.32      1.99 o 
   1  -4   5      289.96      345.99     30.85 o 
   2  -4   5       56.33       67.70      8.67 o 
   3  -4   5      242.46      294.96     21.15 o 
   4  -4   5       46.15       52.25     10.31 o 
   5  -4   5      131.16      144.76     19.07 o 
  -5  -3   5      301.72      295.43     25.31 o 
  -4  -3   5       31.75       21.05      9.30 o 
  -3  -3   5        1.43       -9.74      6.49 o 
  -2  -3   5       40.29       36.32      6.91 o 
  -1  -3   5       10.76       17.37      3.43 o 
   0  -3   5       80.68       82.65     10.37 o 
   1  -3   5       50.17       53.87      4.16 o 
   2  -3   5        0.00        1.09      5.19 o 
   3  -3   5       30.64       39.40      8.60 o 
   4  -3   5        0.10       -6.23      5.90 o 
   5  -3   5        3.22       16.80     12.38 o 
  -5  -2   5       66.60       77.12     12.98 o 
  -4  -2   5        0.22        2.09      7.66 o 
  -3  -2   5       74.55       76.83     10.89 o 
  -2  -2   5       85.22       97.29      9.62 o 
  -1  -2   5      683.88      696.38     44.82 o 
   0  -2   5        0.94        1.88      1.79 o 
   1  -2   5       43.97       46.61      3.80 o 
   2  -2   5      408.69      458.85     38.66 o 
   3  -2   5        0.00       -6.40      5.64 o 
   4  -2   5        8.03        8.48     10.34 o 
   5  -2   5       10.00      -12.53     11.56 o 
  -5  -1   5       83.91       84.34     12.98 o 
  -4  -1   5      627.15      569.17     40.00 o 
  -3  -1   5       25.38       27.89      4.25 o 
  -2  -1   5        9.27       10.02      4.92 o 
  -1  -1   5     1147.56     1148.52     72.50 o 
   0  -1   5        0.40        1.51      1.86 o 
   1  -1   5       30.37       29.79      2.67 o 
   2  -1   5      261.98      278.94     27.14 o 
   3  -1   5        4.88        5.45      5.20 o 
   4  -1   5       17.05       18.27     10.56 o 
   5  -1   5       47.54       40.51     14.46 o 
  -5   0   5      175.62      148.81     15.36 o 
  -4   0   5      186.89      163.42     15.41 o 
  -3   0   5       12.12       17.77      7.48 o 
  -2   0   5        7.53       14.32      4.99 o 
  -1   0   5      365.08      352.85     15.97 o 
   0   0   5       67.39       57.05      4.21 o 
   1   0   5        4.18        4.16      2.80 o 
   2   0   5       82.63       98.26     10.32 o 
   3   0   5      346.59      368.66     27.02 o 
   4   0   5        2.37        4.58      9.40 o 
   5   0   5      104.87       78.09     15.09 o 
  -5   1   5      400.13      366.90     28.39 o 
  -4   1   5      240.71      222.06     19.29 o 
  -3   1   5      165.00      166.18     14.96 o 
  -2   1   5      170.81      193.50     14.87 o 
  -1   1   5      160.43      192.41     11.85 o 
   0   1   5      491.27      429.76     19.35 o 
   1   1   5      131.90      109.85      6.97 o 
   2   1   5     1434.88     1440.93     87.17 o 
   3   1   5      238.19      244.85     20.25 o 
   4   1   5        0.06      -13.05      8.70 o 
   5   1   5       11.02        0.84     11.09 o 
  -5   2   5       22.39       16.63      7.70 o 
  -4   2   5        1.22       -5.45      5.89 o 
  -3   2   5        2.62       -2.54      5.30 o 
  -2   2   5      373.02      406.12     27.36 o 
  -1   2   5        0.62        0.74      2.42 o 
   0   2   5       21.96       25.42      3.37 o 
   1   2   5       62.54       86.07     11.26 o 
   2   2   5      138.82      156.31     13.74 o 
   3   2   5       15.36       17.87      8.82 o 
   4   2   5        3.39        6.84      9.27 o 
   5   2   5      135.20      140.16     17.25 o 
  -5   3   5        0.02       16.35     11.90 o 
  -4   3   5       12.54        5.50      5.61 o 
  -3   3   5       42.85       49.98      7.58 o 
  -2   3   5       61.74       72.45      7.81 o 
  -1   3   5       31.76       42.29      4.23 o 
   0   3   5        1.76        1.86      2.92 o 
   1   3   5       47.47       53.56      7.24 o 
   2   3   5        9.81        4.75      6.81 o 
   3   3   5      128.98      120.55     13.67 o 
   4   3   5       60.12       63.45     11.66 o 
   5   3   5        7.51       14.07     11.08 o 
  -5   4   5        5.95       -1.27     11.80 o 
  -4   4   5        1.27        1.82     10.64 o 
  -3   4   5      115.33      109.94     10.41 o 
  -2   4   5        4.06       -0.43      3.27 o 
  -1   4   5      285.09      268.94     10.95 o 
   0   4   5      362.38      357.78     13.67 o 
   1   4   5        2.79        9.85      6.31 o 
   2   4   5       18.52       17.60      7.71 o 
   3   4   5      425.17      388.69     27.66 o 
   4   4   5        7.58       -1.62      9.05 o 
   5   4   5        0.21      -15.21     10.14 o 
  -5   5   5        0.42      -10.26     11.90 o 
  -4   5   5       27.64       30.72     12.01 o 
  -3   5   5        2.16        5.26      4.24 o 
  -2   5   5        1.65        1.07      3.32 o 
  -1   5   5      273.07      285.83     11.78 o 
   0   5   5       99.22       92.08      5.59 o 
   1   5   5      196.04      166.31     15.08 o 
   2   5   5       78.10       60.65     10.64 o 
   3   5   5      140.59      124.87     14.10 o 
   4   5   5       56.26       38.23     11.09 o 
   5   5   5        2.49      -13.54     10.57 o 
  -5   6   5       35.02       24.04     13.90 o 
  -4   6   5      319.51      311.00     25.55 o 
  -3   6   5      426.53      370.67     27.54 o 
  -2   6   5       24.81       24.57      4.28 o 
  -1   6   5        0.60       -2.12      3.14 o 
   0   6   5      137.23      131.77      7.20 o 
   1   6   5        0.02        2.88      8.27 o 
   2   6   5       37.50       45.06     11.11 o 
   3   6   5      126.64      124.78     14.84 o 
   4   6   5        0.00       -2.12      9.75 o 
  -4   7   5       80.38       90.02     15.26 o 
  -3   7   5       52.18       55.38     12.10 o 
  -2   7   5        1.54        4.22      4.84 o 
  -1   7   5      317.11      291.94     12.37 o 
   0   7   5       43.57       43.80      5.88 o 
   1   7   5      193.99      161.99     16.98 o 
   2   7   5       17.90       13.62      9.60 o 
   3   7   5        0.76        0.99     10.62 o 
   4   7   5        0.78      -14.91      9.94 o 
  -4   8   5       29.09       22.87     12.10 o 
  -3   8   5        0.62       -8.25      9.09 o 
  -2   8   5      345.30      330.17     17.03 o 
  -1   8   5        0.06       -4.65      3.10 o 
   0   8   5        3.95        0.80      4.48 o 
   1   8   5       15.54       21.17      9.57 o 
   2   8   5       38.25       35.62     11.76 o 
   3   8   5       60.51       54.90     13.55 o 
   4   8   5        0.37      -16.00     11.43 o 
  -4   9   5       11.69        1.22     11.36 o 
  -3   9   5       76.10      105.29     14.54 o 
  -2   9   5        9.64        5.30      5.18 o 
  -1   9   5       36.88       34.43      6.09 o 
   0   9   5      116.37      105.31     16.23 o 
   1   9   5       97.14       86.27     13.37 o 
   2   9   5        4.60        3.61     11.03 o 
   3   9   5        3.54       -5.92     11.19 o 
  -3  10   5        0.64       -8.00      9.00 o 
  -2  10   5       31.04       34.06      6.54 o 
  -1  10   5       71.64       72.35      7.85 o 
   0  10   5        3.11        1.09      9.49 o 
   1  10   5        0.62       -4.55     10.06 o 
   2  10   5       13.97       14.91     11.75 o 
   3  10   5        0.13      -12.87     12.58 o 
  -3  11   5        7.44       -0.84      9.91 o 
  -2  11   5        0.64       -3.12      5.18 o 
  -1  11   5        1.83        0.88      5.06 o 
   0  11   5        1.40       12.10      9.84 o 
   2  11   5        7.72        7.38     12.55 o 
  -2  12   5       57.95       59.78     12.20 o 
  -1  12   5       21.09       39.80     10.81 o 
   0  12   5       99.64      119.50     16.56 o 
   1  12   5       16.00       28.09     12.87 o 
   2  12   5       49.21       94.42     17.43 o 
   0  13   5       31.64       52.25     13.64 o 
   0 -16   6        0.56       -6.98      9.55 o 
  -2 -15   6        0.52       -9.17     10.84 o 
  -1 -15   6        0.00        8.62      9.69 o 
   0 -15   6        8.48        6.81      9.20 o 
   1 -15   6       18.53       21.45      9.70 o 
   2 -15   6       10.11       -6.26      9.29 o 
  -2 -14   6        0.34       -7.18     10.17 o 
  -1 -14   6        0.98       -0.54      9.03 o 
   0 -14   6      208.10      167.25     15.84 o 
   1 -14   6        3.99        5.64      8.53 o 
   2 -14   6        9.11       18.24      9.89 o 
  -3 -13   6        0.52       -7.73      7.60 o 
  -2 -13   6       47.40       41.61     11.66 o 
  -1 -13   6      182.03      193.28     45.12 o 
   0 -13   6       19.59       19.04      8.98 o 
   1 -13   6        0.99       -1.10      7.95 o 
   2 -13   6        1.91       -4.03      8.73 o 
   3 -13   6      155.34      168.87     17.12 o 
  -3 -12   6       61.39       68.95      8.86 o 
  -2 -12   6       30.89       45.73     19.99 o 
  -1 -12   6        0.04        1.49      5.37 o 
   0 -12   6      286.36      216.84     17.55 o 
   1 -12   6        5.32        1.36      7.81 o 
   2 -12   6       27.13       23.52      9.87 o 
   3 -12   6       83.92       79.29     13.52 o 
   4 -12   6       10.92       23.66     12.23 o 
  -4 -11   6        3.66        0.45      9.65 o 
  -3 -11   6       82.98      107.30     10.20 o 
  -2 -11   6       73.26       97.70      7.19 o 
  -1 -11   6      121.21      119.87     13.77 o 
   0 -11   6        0.31       -2.53      7.68 o 
   1 -11   6        3.59      -10.06      7.24 o 
   2 -11   6        1.31        6.58      8.42 o 
   3 -11   6        5.74        5.44      9.94 o 
   4 -11   6        3.97        3.53     10.54 o 
  -4 -10   6       16.47       23.09     10.27 o 
  -3 -10   6      186.82      204.29     13.10 o 
  -2 -10   6       61.42       75.60      7.62 o 
  -1 -10   6        0.05       -2.74      3.60 o 
   0 -10   6        5.08        7.12      3.23 o 
   1 -10   6       66.32       54.63     10.31 o 
   2 -10   6        1.26       10.88      8.98 o 
   3 -10   6        0.00       -0.69      9.45 o 
   4 -10   6        4.33        0.75     10.42 o 
  -4  -9   6       19.64       27.69     10.57 o 
  -3  -9   6      115.43      119.53     14.47 o 
  -2  -9   6     1356.18     1408.87     50.11 o 
  -1  -9   6       14.74       12.27      3.74 o 
   0  -9   6        0.14        1.17      2.85 o 
   1  -9   6      117.37      112.02     12.36 o 
   2  -9   6        0.39       -2.94      9.20 o 
   3  -9   6       39.23       33.26     10.71 o 
   4  -9   6       85.77       97.63     14.42 o 
  -5  -8   6        3.63       -1.94     10.49 o 
  -4  -8   6       49.43       46.28     11.53 o 
  -3  -8   6       27.14       40.94     10.24 o 
  -2  -8   6      324.86      333.60     13.72 o 
  -1  -8   6       70.51       78.53      6.78 o 
   0  -8   6        2.82        9.16      2.83 o 
   1  -8   6        4.60        2.50      4.27 o 
   2  -8   6        2.52       -5.72      9.00 o 
   3  -8   6        1.27        8.85      9.30 o 
   4  -8   6      151.45      169.14     16.83 o 
   5  -8   6        0.14       -0.47     11.41 o 
  -5  -7   6      156.41      189.40     20.86 o 
  -4  -7   6       41.40       41.83     11.61 o 
  -3  -7   6       17.20       23.34      8.82 o 
  -2  -7   6      147.24      141.48      7.41 o 
  -1  -7   6      161.97      149.11      8.95 o 
   0  -7   6        9.93        6.40      2.65 o 
   1  -7   6       15.92       20.49      3.09 o 
   2  -7   6        2.48        1.81      8.43 o 
   3  -7   6      758.70      836.31     52.29 o 
   4  -7   6      589.24      614.01     40.49 o 
  -5  -6   6        0.32        5.35     10.54 o 
  -4  -6   6        0.25        2.12      8.47 o 
  -3  -6   6       83.98      112.30     14.12 o 
  -2  -6   6      222.88      228.54      9.86 o 
  -1  -6   6        6.46       -1.69      3.50 o 
   0  -6   6       64.98       65.45      5.86 o 
   1  -6   6       69.96       69.23      8.65 o 
   2  -6   6      453.28      522.34     33.56 o 
   3  -6   6        2.07        1.04      9.65 o 
   4  -6   6      291.00      321.16     24.01 o 
   5  -6   6        7.84       23.42     14.57 o 
  -5  -5   6       32.94       31.15     11.04 o 
  -4  -5   6       19.25       27.62      9.92 o 
  -3  -5   6      237.71      217.16     19.02 o 
  -2  -5   6        1.05       -7.45      4.97 o 
  -1  -5   6      309.74      357.61     17.06 o 
   0  -5   6       32.48       33.78      3.60 o 
   1  -5   6      282.93      330.22     37.70 o 
   2  -5   6       35.16       55.97      9.29 o 
   3  -5   6      226.42      265.58     20.23 o 
   4  -5   6        1.67      -12.80      8.53 o 
   5  -5   6      212.64      223.70     24.51 o 
  -5  -4   6       63.25       58.07     12.31 o 
  -4  -4   6       44.02       43.75     10.41 o 
  -3  -4   6        1.35        8.35      7.65 o 
  -2  -4   6        2.26       -2.94      4.97 o 
  -1  -4   6     1101.68     1221.31     52.98 o 
   0  -4   6      143.34      147.24      8.16 o 
   1  -4   6      242.64      259.41     26.03 o 
   2  -4   6      664.87      764.06     46.36 o 
   3  -4   6        3.49        9.32      8.72 o 
   4  -4   6       21.87       28.23      8.94 o 
   5  -4   6        0.98        3.21     12.68 o 
  -5  -3   6       65.37       68.21     12.53 o 
  -4  -3   6      203.98      188.60     18.07 o 
  -3  -3   6       42.76       45.24      9.24 o 
  -2  -3   6      289.81      313.60     23.29 o 
  -1  -3   6       36.32       44.40      4.99 o 
   0  -3   6      255.72      225.67     18.99 o 
   1  -3   6      467.76      445.24     19.86 o 
   2  -3   6      699.98      747.98     44.97 o 
   3  -3   6       35.26       44.66      7.89 o 
   4  -3   6       27.73       31.04     11.68 o 
   5  -3   6       42.28       53.98     15.44 o 
  -5  -2   6       30.37       25.85      9.91 o 
  -4  -2   6     1165.76     1149.50     75.76 o 
  -3  -2   6      435.51      399.93     28.96 o 
  -2  -2   6      720.04      770.87     50.55 o 
  -1  -2   6     1960.94     2146.01    134.17 o 
   0  -2   6       40.23       40.94      3.00 o 
   1  -2   6       47.68       47.74      3.48 o 
   2  -2   6       26.77       16.56      4.08 o 
   3  -2   6       54.77       54.72      6.83 o 
   4  -2   6        0.63        0.62     10.57 o 
   5  -2   6      128.82      142.64     19.43 o 
  -5  -1   6       40.41       43.07     10.14 o 
  -4  -1   6     1206.11     1079.80     71.11 o 
  -3  -1   6      107.18      114.73     13.55 o 
  -2  -1   6      206.35      219.47     16.98 o 
  -1  -1   6       17.67       27.98      4.92 o 
   0  -1   6      864.70      775.01     33.95 o 
   1  -1   6       37.93       32.06      4.01 o 
   2  -1   6        0.20        0.80      6.17 o 
   3  -1   6        0.45        0.07      8.67 o 
   4  -1   6       11.73       -3.26     10.12 o 
   5  -1   6        2.57      -10.22     11.49 o 
  -5   0   6        1.24       -8.57      7.24 o 
  -4   0   6      687.32      697.42     47.73 o 
  -3   0   6      121.58      103.37     12.26 o 
  -2   0   6        0.00       -1.31      4.42 o 
  -1   0   6      955.92      934.17     40.61 o 
   0   0   6       51.50       53.75      4.36 o 
   1   0   6        9.37       17.66      3.52 o 
   2   0   6      377.40      385.31     26.29 o 
   3   0   6       11.57       25.10      9.45 o 
   4   0   6        0.59       -8.16      9.59 o 
   5   0   6       93.41       72.80     15.31 o 
  -5   1   6        2.13       -2.39      6.89 o 
  -4   1   6       98.07       92.04     11.56 o 
  -3   1   6       37.51       36.39      7.80 o 
  -2   1   6      573.48      582.71     38.47 o 
  -1   1   6       94.15       93.13      9.78 o 
   0   1   6        0.35        3.20      2.63 o 
   1   1   6      261.08      234.56     12.07 o 
   2   1   6       75.18       75.22      9.82 o 
   3   1   6      351.04      360.13     26.60 o 
   4   1   6        9.56        1.72      9.59 o 
   5   1   6        0.05      -15.59     10.39 o 
  -5   2   6       21.55       21.62      7.63 o 
  -4   2   6      394.01      352.50     25.75 o 
  -3   2   6       97.22       90.43     10.51 o 
  -2   2   6        0.87       -4.17      4.32 o 
  -1   2   6        3.33       -2.19      2.67 o 
   0   2   6       12.03       18.26      5.50 o 
   1   2   6      269.11      249.21     13.98 o 
   2   2   6      122.62      130.79     13.08 o 
   3   2   6      335.46      349.10     26.05 o 
   4   2   6       25.13       15.54     10.12 o 
   5   2   6       27.67        9.49     11.48 o 
  -5   3   6        9.56        6.71     11.68 o 
  -4   3   6        9.50        8.32      5.86 o 
  -3   3   6        7.97        9.89      5.92 o 
  -2   3   6       36.22       38.97      6.72 o 
  -1   3   6       82.42       92.44      6.53 o 
   0   3   6      195.69      211.82     11.04 o 
   1   3   6       77.75       85.03      6.92 o 
   2   3   6       50.93       55.30      9.30 o 
   3   3   6      984.40      859.65     54.71 o 
   4   3   6        3.43       -1.22      9.40 o 
   5   3   6       30.36       10.11     11.46 o 
  -5   4   6        0.78       25.83     12.95 o 
  -4   4   6        5.59       24.43     11.38 o 
  -3   4   6      397.06      384.97     26.64 o 
  -2   4   6       18.02       16.60      4.21 o 
  -1   4   6      105.04       89.59      7.01 o 
   0   4   6        0.42        0.12      2.92 o 
   1   4   6       35.40       28.29      7.71 o 
   2   4   6      155.56      164.89     15.41 o 
   3   4   6      308.86      273.93     21.43 o 
   4   4   6        1.21      -12.75      8.87 o 
   5   4   6       12.44       -2.58     10.99 o 
  -5   5   6        1.69        7.81     13.10 o 
  -4   5   6       93.26      103.85     16.05 o 
  -3   5   6      336.90      293.73     19.70 o 
  -2   5   6        3.45        5.23      3.89 o 
  -1   5   6      200.52      218.30      9.90 o 
   0   5   6     1139.14     1074.45     38.23 o 
   1   5   6       19.88       28.73      9.09 o 
   2   5   6       35.15       31.69      9.99 o 
   3   5   6        8.02        2.38      8.75 o 
   4   5   6       26.72       23.98     10.57 o 
  -4   6   6      175.17      179.60     18.74 o 
  -3   6   6      189.21      166.96     17.10 o 
  -2   6   6        3.66        0.18      3.62 o 
  -1   6   6      383.65      333.65     13.76 o 
   0   6   6        0.00       -1.29      3.38 o 
   1   6   6       60.69       86.15     12.50 o 
   2   6   6       17.72       30.43     10.17 o 
   3   6   6      138.18      134.74     15.69 o 
   4   6   6        4.34      -14.56      9.70 o 
  -4   7   6       19.51       24.81     12.15 o 
  -3   7   6       13.04       10.66     10.04 o 
  -2   7   6      402.66      392.06     19.43 o 
  -1   7   6        8.84        6.25      6.07 o 
   0   7   6       15.26       13.71      5.09 o 
   1   7   6       28.65       27.09     10.17 o 
   2   7   6      119.20      125.85     15.24 o 
   3   7   6        3.11       -3.97     10.29 o 
   4   7   6        0.40       -0.23     11.49 o 
  -4   8   6       17.77       -4.87     11.39 o 
  -3   8   6      129.76      144.49     17.05 o 
  -2   8   6       51.70       46.86      6.81 o 
  -1   8   6      116.78      113.24      7.07 o 
   0   8   6       11.05       15.17      4.87 o 
   1   8   6        5.36        5.39      9.14 o 
   2   8   6        1.62      -14.32      9.85 o 
   3   8   6        3.38      -13.47     10.61 o 
   4   8   6       24.79        9.84     13.44 o 
  -3   9   6       48.15       43.59     11.39 o 
  -2   9   6       51.36       55.02      7.24 o 
  -1   9   6       11.91       14.63      5.45 o 
   0   9   6       17.14       19.69     10.07 o 
   1   9   6        1.70        0.30     10.19 o 
   2   9   6       29.08       23.96     12.06 o 
   3   9   6        0.31      -10.67     11.90 o 
  -3  10   6        0.03      -13.23      8.82 o 
  -2  10   6        1.42        1.75      5.25 o 
  -1  10   6       75.89       77.58      8.09 o 
   0  10   6       27.44       32.31     11.18 o 
   1  10   6      340.37      340.49     27.21 o 
   2  10   6        8.81        2.33     11.48 o 
   3  10   6        9.58       -1.39     13.28 o 
  -2  11   6        2.43        1.68      5.36 o 
  -1  11   6       18.76       26.92      9.50 o 
   0  11   6        9.81       17.92     10.79 o 
   1  11   6       76.15       86.69     15.04 o 
   2  11   6       16.59       15.04     13.35 o 
  -1  12   6        4.16       16.45      9.64 o 
   0  12   6       16.33       40.14     12.40 o 
   1  12   6       57.75       57.24     14.62 o 
   0 -16   7       26.91       33.68     11.83 o 
  -2 -15   7       18.65       20.56     12.48 o 
  -1 -15   7        1.62      -14.23      9.49 o 
   0 -15   7        5.43        4.75      9.39 o 
   1 -15   7       15.51       17.22     10.02 o 
   2 -15   7       21.71       13.02     10.66 o 
  -2 -14   7        1.54       11.14     11.01 o 
  -1 -14   7       31.49       25.13     10.84 o 
   0 -14   7       29.02       26.17     10.32 o 
   1 -14   7       73.65       45.31     10.57 o 
   2 -14   7       11.17        1.84      9.45 o 
   3 -14   7       56.34       22.62     11.93 o 
  -3 -13   7        1.82        0.27      6.20 o 
  -2 -13   7        8.92       16.60     10.67 o 
  -1 -13   7       30.27       16.01     10.09 o 
   0 -13   7       28.35       18.67      9.70 o 
   1 -13   7       13.16       14.34      9.14 o 
   2 -13   7       10.37        2.07      9.29 o 
   3 -13   7       11.79       18.25     10.89 o 
  -3 -12   7       25.85       37.21      7.55 o 
  -2 -12   7        9.08        8.82      5.61 o 
  -1 -12   7        0.22        0.50      8.80 o 
   0 -12   7       97.84      102.56     13.30 o 
   1 -12   7       64.43       36.71      9.92 o 
   2 -12   7        0.49       -7.28      8.65 o 
   3 -12   7       22.34       20.28     10.84 o 
   4 -12   7        4.11       -1.81     12.13 o 
  -4 -11   7        1.07       -4.52      9.17 o 
  -3 -11   7        2.08       -0.46      8.22 o 
  -2 -11   7       58.07       53.94      7.61 o 
  -1 -11   7      119.51      123.26      9.44 o 
   0 -11   7        0.52        1.36      8.35 o 
   1 -11   7       62.55       40.62      9.50 o 
   2 -11   7       26.40       17.22      9.67 o 
   3 -11   7       19.04        7.04     10.66 o 
   4 -11   7      172.38      210.70     19.84 o 
  -4 -10   7       11.83        8.93      9.49 o 
  -3 -10   7       15.61       18.34      6.33 o 
  -2 -10   7      706.89      746.15     34.59 o 
  -1 -10   7      159.00      152.85     17.56 o 
   0 -10   7        0.02        1.17      3.01 o 
   1 -10   7       14.31       -1.17      8.40 o 
   2 -10   7        8.15        4.45      8.68 o 
   3 -10   7        0.87       -3.75      9.99 o 
   4 -10   7        8.76       24.60     11.23 o 
  -4  -9   7        7.65        2.41      8.75 o 
  -3  -9   7        8.06        4.45      7.68 o 
  -2  -9   7      105.12      120.91      9.55 o 
  -1  -9   7        8.82        3.03      4.44 o 
   0  -9   7       91.13       82.65      7.49 o 
   1  -9   7       44.07       50.41     10.34 o 
   2  -9   7       76.07       97.34     13.05 o 
   3  -9   7       17.99       13.03     10.41 o 
   4  -9   7      144.84      155.72     16.21 o 
  -5  -8   7       36.82       27.84     12.50 o 
  -4  -8   7       23.40       47.95     11.34 o 
  -3  -8   7        0.01       -8.55      6.14 o 
  -2  -8   7      291.38      287.31     15.50 o 
  -1  -8   7      123.08      122.60      8.89 o 
   0  -8   7      193.22      182.36     10.09 o 
   1  -8   7       74.83       74.13      8.16 o 
   2  -8   7        5.01        6.29      9.42 o 
   3  -8   7      318.20      341.71     24.90 o 
   4  -8   7       48.38       48.74     12.10 o 
  -5  -7   7       53.68       66.26     14.04 o 
  -4  -7   7      128.95      139.44     16.30 o 
  -3  -7   7        0.10        2.79      6.98 o 
  -2  -7   7        4.14       -2.62      4.79 o 
  -1  -7   7        0.87        0.80      4.32 o 
   0  -7   7      480.79      481.35     22.02 o 
   1  -7   7        5.94        7.37      3.03 o 
   2  -7   7      227.48      249.38     19.01 o 
   3  -7   7       98.04      116.72     13.17 o 
   4  -7   7      153.62      176.23     16.60 o 
  -5  -6   7        0.92       -6.24      9.40 o 
  -4  -6   7       21.79       19.36      9.54 o 
  -3  -6   7      127.78      137.63     14.76 o 
  -2  -6   7      118.79      111.74      8.35 o 
  -1  -6   7      327.80      318.34     15.74 o 
   0  -6   7        2.22        1.84      2.57 o 
   1  -6   7        6.01        4.35      2.87 o 
   2  -6   7        0.12       -6.49      7.81 o 
   3  -6   7      540.46      597.98     38.50 o 
   4  -6   7        0.37       -7.50      9.39 o 
   5  -6   7      367.12      466.21     38.30 o 
  -5  -5   7       10.78        3.38      9.14 o 
  -4  -5   7      285.35      301.10     25.15 o 
  -3  -5   7       23.02       20.53      8.32 o 
  -2  -5   7        0.97       -5.84      5.97 o 
  -1  -5   7       81.75       85.69      7.76 o 
   0  -5   7       44.95       39.95      4.05 o 
   1  -5   7       46.66       42.63      5.99 o 
   2  -5   7      205.14      231.16     17.08 o 
   3  -5   7      115.76      124.67     13.35 o 
   4  -5   7        4.03       -2.86     11.78 o 
   5  -5   7      223.55      291.83     28.33 o 
  -5  -4   7        2.50       -5.89      8.60 o 
  -4  -4   7       42.30       57.20     11.14 o 
  -3  -4   7       44.72       58.91     10.17 o 
  -2  -4   7        5.18        5.07      5.82 o 
  -1  -4   7      617.43      604.66     27.21 o 
   0  -4   7       53.47       48.15      4.40 o 
   1  -4   7       13.87       14.16      3.42 o 
   2  -4   7      134.58      143.32     12.11 o 
   3  -4   7      183.01      210.81     13.09 o 
   4  -4   7        9.39       -7.24     10.94 o 
  -5  -3   7        0.11       -9.25      8.00 o 
  -4  -3   7       12.00        4.63      8.03 o 
  -3  -3   7      142.73      153.61     16.48 o 
  -2  -3   7      239.62      238.34     18.76 o 
  -1  -3   7     1201.22     1231.24     78.00 o 
   0  -3   7       11.99       10.65      2.37 o 
   1  -3   7        0.40       -1.53      2.45 o 
   2  -3   7     1053.04     1007.91     43.28 o 
   3  -3   7        1.58       -1.43      5.93 o 
   4  -3   7       12.30        4.48     11.29 o 
   5  -3   7        1.10        0.87     13.44 o 
  -5  -2   7        0.26       -7.60      7.91 o 
  -4  -2   7      106.74      117.56     14.51 o 
  -3  -2   7      118.53      134.64     14.91 o 
  -2  -2   7        1.24        6.09      5.30 o 
  -1  -2   7       18.28       16.65      4.72 o 
   0  -2   7      513.58      521.30     18.86 o 
   1  -2   7       24.62       22.10      3.11 o 
   2  -2   7        3.91        0.76      4.01 o 
   3  -2   7        5.12        7.33      9.92 o 
   4  -2   7        6.09        6.89     10.89 o 
   5  -2   7       23.51       27.37     14.37 o 
  -5  -1   7        0.03        0.08      7.88 o 
  -4  -1   7        0.21        0.03      7.56 o 
  -3  -1   7       35.41       36.11      8.82 o 
  -2  -1   7       29.09       28.31      6.53 o 
  -1  -1   7      249.01      269.27     12.65 o 
   0  -1   7      184.08      167.06      8.77 o 
   1  -1   7       11.81        7.20      2.77 o 
   2  -1   7      158.52      169.04     15.14 o 
   3  -1   7       47.06       53.42     11.46 o 
   4  -1   7       99.78      118.53     16.13 o 
   5  -1   7        0.11      -16.99     11.33 o 
  -5   0   7        9.37       10.22      8.01 o 
  -4   0   7      108.81      116.69     13.55 o 
  -3   0   7     1794.25     1615.62    102.97 o 
  -2   0   7      184.74      210.05     16.48 o 
  -1   0   7        8.32        8.26      2.68 o 
   0   0   7      519.70      513.88     23.15 o 
   1   0   7      205.36      185.62     16.55 o 
   2   0   7       16.57        8.42      7.16 o 
   3   0   7       30.41       33.81     10.37 o 
   4   0   7       28.28       35.62     11.90 o 
   5   0   7       40.03       22.09     13.52 o 
  -5   1   7        8.81       -1.10      6.81 o 
  -4   1   7       36.31       39.25      8.38 o 
  -3   1   7       87.65       98.31     11.61 o 
  -2   1   7      195.93      192.68     15.49 o 
  -1   1   7        0.06       -2.41      2.64 o 
   0   1   7      186.72      183.00      9.72 o 
   1   1   7       14.03       27.62      4.32 o 
   2   1   7      218.57      208.76     17.03 o 
   3   1   7       20.47       24.39      9.70 o 
   4   1   7       15.21       11.59     10.67 o 
   5   1   7       27.89        1.56     12.00 o 
  -5   2   7       65.42       62.11      9.97 o 
  -4   2   7      195.44      161.16     14.59 o 
  -3   2   7      673.70      591.37     39.77 o 
  -2   2   7       45.06       42.85      4.88 o 
  -1   2   7       45.94       49.89      4.91 o 
   0   2   7        1.29        0.82      3.24 o 
   1   2   7      158.65      143.51      9.02 o 
   2   2   7       37.82       40.56      8.72 o 
   3   2   7     1002.70      923.73     58.49 o 
   4   2   7      140.23      132.26     15.86 o 
   5   2   7       30.16       21.58     12.57 o 
  -4   3   7       13.51        2.53      5.81 o 
  -3   3   7       18.76       17.20      6.44 o 
  -2   3   7       19.27       18.32      4.33 o 
  -1   3   7        2.73        3.33      3.72 o 
   0   3   7      135.04      106.91      7.61 o 
   1   3   7       32.62       26.60      5.02 o 
   2   3   7       15.63       11.01      7.93 o 
   3   3   7       17.25        6.74      8.70 o 
   4   3   7      195.71      159.99     17.40 o 
   5   3   7       10.34        5.30     12.20 o 
  -5   4   7        3.55       18.19     13.15 o 
  -3   4   7       89.92       77.52      9.14 o 
  -2   4   7        8.43        4.74      4.32 o 
  -1   4   7        0.08       -7.01      4.68 o 
   0   4   7       34.49       40.01      4.44 o 
   1   4   7       22.77       33.76      8.65 o 
   2   4   7       39.35       45.94     10.01 o 
   3   4   7      153.21      163.73     15.93 o 
   4   4   7      222.96      181.55     18.25 o 
  -4   5   7       96.19      119.46     16.56 o 
  -3   5   7        0.84        1.19      4.58 o 
  -2   5   7       28.37       27.86      4.49 o 
  -1   5   7      187.71      178.37      9.00 o 
   0   5   7      314.46      296.97     12.42 o 
   1   5   7      173.37      160.17     15.68 o 
   2   5   7        9.65       13.10      8.70 o 
   3   5   7       51.93       58.74     11.66 o 
   4   5   7       65.10       54.26     12.33 o 
  -4   6   7       14.95       17.77     12.16 o 
  -3   6   7       10.43       11.88     10.26 o 
  -2   6   7      133.28      133.56      9.79 o 
  -1   6   7        3.08       -0.91      3.77 o 
   0   6   7      384.92      363.11     14.77 o 
   1   6   7      109.58      116.55     13.95 o 
   2   6   7      257.50      238.19     20.61 o 
   3   6   7       64.53       86.87     13.42 o 
   4   6   7      180.02      148.79     18.02 o 
  -4   7   7       24.35       -8.47     11.23 o 
  -3   7   7       40.74       46.58     12.06 o 
  -2   7   7      452.33      391.06     19.55 o 
  -1   7   7      220.14      194.04      9.47 o 
   0   7   7       11.94       15.02      9.05 o 
   1   7   7      105.91      121.19     14.66 o 
   2   7   7       15.87       15.71     10.52 o 
   3   7   7        3.09       -4.74     11.01 o 
   4   7   7       20.00       19.61     13.54 o 
  -4   8   7        0.91      -10.46     10.56 o 
  -3   8   7        4.35       -2.49      9.05 o 
  -2   8   7       92.08       98.82     18.35 o 
  -1   8   7       10.98        9.24      4.01 o 
   0   8   7       18.48       21.25      9.85 o 
   1   8   7        9.64       10.16      9.85 o 
   2   8   7        4.19        1.51     11.13 o 
   3   8   7        0.01        0.02     11.46 o 
  -3   9   7        9.76        1.46      9.87 o 
  -2   9   7        2.17        4.14      5.25 o 
  -1   9   7        2.73       -1.96      4.94 o 
   0   9   7       11.73        8.35      9.62 o 
   1   9   7        0.22       -0.64      9.91 o 
   2   9   7       10.58       10.72     11.76 o 
   3   9   7        3.49      -11.28     12.38 o 
  -3  10   7        0.07       -8.87      8.85 o 
  -2  10   7       15.41       15.70      7.04 o 
  -1  10   7        0.42       12.08      8.23 o 
   0  10   7        4.63      -11.90      9.60 o 
   1  10   7      114.80       96.06     15.24 o 
   2  10   7        4.05        9.57     12.20 o 
  -2  11   7        1.98        5.74      6.19 o 
  -1  11   7        2.77        1.84      8.28 o 
   0  11   7       64.49       87.29     14.77 o 
   1  11   7        1.49        2.64     11.29 o 
   0 -16   8       64.27       47.37     13.44 o 
  -2 -15   8        2.06      -16.43     11.34 o 
  -1 -15   8        0.27       -4.85     10.12 o 
   0 -15   8        3.19        4.43     10.32 o 
   1 -15   8       36.86       16.45     10.32 o 
   2 -15   8        0.78      -11.80      9.77 o 
  -2 -14   8       58.62       54.36     13.99 o 
  -1 -14   8       32.84       23.37     10.96 o 
   0 -14   8       58.45       40.09     11.23 o 
   1 -14   8        8.40        9.50      9.42 o 
   2 -14   8        0.79       -8.37      9.27 o 
  -3 -13   8        1.48       -2.94      5.83 o 
  -2 -13   8       48.04       41.58     12.40 o 
  -1 -13   8        3.20       -7.76      9.60 o 
   0 -13   8        0.29        4.20      9.62 o 
   1 -13   8      175.50      157.34     15.66 o 
   2 -13   8       77.94       67.23     12.68 o 
   3 -13   8        3.23       23.78     11.93 o 
  -3 -12   8       17.47       12.12      6.36 o 
  -2 -12   8        1.54        0.30     10.67 o 
  -1 -12   8        1.57        5.17      9.47 o 
   0 -12   8       69.33       60.53     11.58 o 
   1 -12   8       18.89        0.27      8.68 o 
   2 -12   8        1.07        0.38      9.75 o 
   3 -12   8        0.30       -3.60     10.27 o 
  -4 -11   8       13.13       16.45     10.26 o 
  -3 -11   8        1.46       -3.41      9.16 o 
  -2 -11   8      329.63      319.58     30.60 o 
  -1 -11   8        0.02       -0.44      3.85 o 
   0 -11   8        5.24       -5.44      8.43 o 
   1 -11   8      115.70       81.45     11.98 o 
   2 -11   8       31.68       26.17     10.56 o 
   3 -11   8        0.04       -5.49      9.92 o 
   4 -11   8       55.92       79.46     15.11 o 
  -4 -10   8        0.04      -10.97      7.31 o 
  -3 -10   8       46.15       51.65     10.71 o 
  -2 -10   8       30.31       35.57      6.35 o 
  -1 -10   8       31.73       38.69     12.36 o 
   0 -10   8       29.97       24.25      7.93 o 
   1 -10   8      192.98      188.03     16.51 o 
   2 -10   8        9.41        2.73      9.17 o 
   3 -10   8        0.11      -14.46      9.64 o 
   4 -10   8       70.75       70.49     14.31 o 
  -4  -9   8        0.37       -4.08      7.98 o 
  -3  -9   8       17.76       13.27      7.98 o 
  -2  -9   8       40.83       47.56      6.69 o 
  -1  -9   8      146.56      138.10      9.80 o 
   0  -9   8       33.14       31.54      4.44 o 
   1  -9   8       23.38       16.70      9.42 o 
   2  -9   8      116.60      115.26     14.26 o 
   3  -9   8      161.34      131.73     14.56 o 
   4  -9   8        7.12       11.61     11.28 o 
  -5  -8   8       14.14        0.44     10.02 o 
  -4  -8   8       29.67       32.39     10.42 o 
  -3  -8   8        1.66        3.78      6.84 o 
  -2  -8   8        3.07       -3.37      5.35 o 
  -1  -8   8     1052.04      966.23     89.15 o 
   0  -8   8      121.28      108.87      7.44 o 
   1  -8   8        3.43        0.79      3.17 o 
   2  -8   8        2.01       11.73      9.69 o 
   3  -8   8       52.52       52.10     11.73 o 
   4  -8   8      355.22      330.35     25.28 o 
  -5  -7   8        6.51      -10.14      9.39 o 
  -4  -7   8        5.64       -4.07      7.73 o 
  -3  -7   8       18.71       19.69      7.65 o 
  -2  -7   8      209.35      201.63     29.80 o 
  -1  -7   8      217.95      196.79     11.40 o 
   0  -7   8       84.32       70.59      5.92 o 
   1  -7   8       23.01       33.22      5.12 o 
   2  -7   8       46.55       63.23     11.38 o 
   3  -7   8       66.69       80.65     12.43 o 
   4  -7   8        5.44        2.96     10.67 o 
   5  -7   8       52.84       72.28     19.14 o 
  -5  -6   8        2.37      -10.59      9.22 o 
  -4  -6   8       49.13       42.82     11.06 o 
  -3  -6   8       68.85       63.50     10.41 o 
  -2  -6   8        6.52        2.65      5.01 o 
  -1  -6   8      260.83      264.07     17.63 o 
   0  -6   8      121.71      113.92      7.20 o 
   1  -6   8      120.10      129.19     14.08 o 
   2  -6   8       42.80       49.54      9.97 o 
   3  -6   8        0.00        7.09      8.97 o 
   5  -6   8      224.65      255.31     27.37 o 
  -5  -5   8        8.18       -1.51      8.92 o 
  -4  -5   8        7.22        9.99      8.10 o 
  -3  -5   8       60.04       67.29     11.23 o 
  -2  -5   8       27.26       34.60      7.73 o 
  -1  -5   8       12.78       11.85      3.99 o 
   0  -5   8       48.23       44.09      4.59 o 
   1  -5   8        3.63        0.42      3.32 o 
   2  -5   8       15.67       30.02      8.01 o 
   3  -5   8       30.63       35.37      9.40 o 
   4  -5   8        1.24      -14.69     11.34 o 
   5  -5   8       46.47       73.23     18.04 o 
  -5  -4   8        0.55       -8.97      9.35 o 
  -4  -4   8        1.77        9.67      8.57 o 
  -3  -4   8       76.50       63.61     10.89 o 
  -2  -4   8        0.24        2.44      5.74 o 
  -1  -4   8       29.37       37.80      4.78 o 
   0  -4   8        0.30       -1.33      2.83 o 
   1  -4   8       30.61       40.66      4.78 o 
   2  -4   8       10.55       12.59      4.41 o 
   3  -4   8        0.60        6.18      6.25 o 
   4  -4   8        0.01       -6.49     11.51 o 
   5  -4   8        5.61        6.19     14.66 o 
  -5  -3   8        1.04        2.61      9.14 o 
  -4  -3   8      268.71      259.82     22.59 o 
  -3  -3   8      134.50      155.85     16.11 o 
  -2  -3   8      149.89      145.53     13.37 o 
  -1  -3   8      123.53      103.50      9.92 o 
   0  -3   8       18.23       23.89      3.02 o 
   1  -3   8        0.19        1.67      2.74 o 
   2  -3   8      149.82      142.18      7.49 o 
   3  -3   8      109.91      123.43     15.58 o 
   4  -3   8        2.98      -16.89     11.26 o 
   5  -3   8        1.69        6.06     14.36 o 
  -5  -2   8       12.11       17.63      9.59 o 
  -4  -2   8        6.29       10.34      8.40 o 
  -3  -2   8      393.57      361.70     27.16 o 
  -2  -2   8      160.11      152.93     13.90 o 
  -1  -2   8       80.99       95.34      9.34 o 
   0  -2   8      229.33      225.09      9.19 o 
   1  -2   8       48.68       48.38      4.92 o 
   2  -2   8        6.95        2.05      3.60 o 
   3  -2   8      449.84      446.53     32.51 o 
   4  -2   8      198.65      215.62     22.20 o 
   5  -2   8        3.42      -13.55     12.92 o 
  -5  -1   8       14.56        9.59      8.80 o 
  -4  -1   8       68.26       56.17     10.42 o 
  -3  -1   8      973.54      950.20     62.44 o 
  -2  -1   8       68.83       68.36      9.07 o 
  -1  -1   8      130.71      130.09     10.18 o 
   0  -1   8      482.55      462.15     21.16 o 
   1  -1   8       24.55       31.58      3.66 o 
   2  -1   8        5.60       16.68      7.98 o 
   3  -1   8      242.10      258.80     21.97 o 
   4  -1   8       72.15       85.30     15.23 o 
   5  -1   8        4.36      -18.52     12.35 o 
  -5   0   8        1.03        3.30      7.53 o 
  -4   0   8       14.84       14.31      7.61 o 
  -3   0   8      438.17      387.22     28.01 o 
  -2   0   8       18.16       17.82      6.39 o 
  -1   0   8      242.37      213.55     10.80 o 
   0   0   8       23.59       31.22      6.34 o 
   1   0   8       42.11       39.87      5.01 o 
   2   0   8       42.31       41.56      8.98 o 
   3   0   8       20.03       12.90      9.39 o 
   4   0   8        3.36       -3.25     10.81 o 
   5   0   8       11.98        1.14     13.17 o 
  -5   1   8       41.94       40.06      9.27 o 
  -4   1   8       22.78       20.26      7.50 o 
  -3   1   8      355.39      331.62     24.41 o 
  -2   1   8      122.83      113.19      7.62 o 
  -1   1   8       10.27       12.64      3.65 o 
   0   1   8       24.82       22.97      5.22 o 
   1   1   8        0.36        1.51      3.99 o 
   2   1   8       15.49        3.10      7.48 o 
   3   1   8       81.84       73.48     11.53 o 
   4   1   8        2.24      -14.18      9.45 o 
   5   1   8       60.52       36.17     14.29 o 
  -4   2   8        0.66        0.79      6.14 o 
  -3   2   8       67.22       63.58      9.22 o 
  -2   2   8      120.86      125.07      8.41 o 
  -1   2   8        0.01       -1.99      3.84 o 
   0   2   8       56.01       67.32      6.17 o 
   1   2   8       49.03       55.05      7.58 o 
   2   2   8       30.94       30.40      8.85 o 
   3   2   8       93.94       80.28     11.80 o 
   4   2   8        4.13      -12.82      9.15 o 
   5   2   8        5.82      -12.98     11.46 o 
  -4   3   8        7.98        7.75      6.11 o 
  -3   3   8       31.57       21.25      6.61 o 
  -2   3   8        0.38        4.81      4.22 o 
  -1   3   8        0.10        1.93      4.19 o 
   0   3   8      128.36      101.59      7.92 o 
   1   3   8       33.35       34.84      5.70 o 
   2   3   8      140.40      138.97     14.31 o 
   3   3   8        4.67        2.74      8.63 o 
   4   3   8       32.97       15.18     10.91 o 
  -3   4   8       41.00       37.14      7.53 o 
  -2   4   8      140.27      138.32      9.21 o 
  -1   4   8       62.20       65.04      6.90 o 
   0   4   8        0.02       -2.88      3.55 o 
   1   4   8      289.26      262.81     14.84 o 
   2   4   8       30.28       32.06      9.09 o 
   3   4   8       62.92       52.97     11.16 o 
   4   4   8      326.41      257.43     22.47 o 
  -4   5   8        0.80      -11.14      9.57 o 
  -3   5   8      113.37      123.50     25.57 o 
  -2   5   8       17.29       10.14      3.95 o 
  -1   5   8       12.96       12.05      4.32 o 
   0   5   8       71.78       71.45      5.93 o 
   1   5   8        3.06       -7.85      8.30 o 
   2   5   8        8.05        1.71      8.43 o 
   3   5   8       51.03       37.60     11.49 o 
   4   5   8       80.03       49.36     13.02 o 
  -4   6   8        0.00       -2.11     11.23 o 
  -3   6   8        1.59        0.85      9.55 o 
  -2   6   8      220.02      199.28      9.81 o 
  -1   6   8      147.36      139.89      7.97 o 
   0   6   8       15.99       14.96      5.47 o 
   1   6   8      264.99      255.19     20.71 o 
   2   6   8       12.52        1.27      9.92 o 
   3   6   8        9.17       -8.55      9.75 o 
   4   6   8       24.09        9.96     12.16 o 
  -4   7   8        2.51       12.95     11.80 o 
  -3   7   8        8.70        4.10      9.55 o 
  -2   7   8        7.01        9.79      5.18 o 
  -1   7   8        3.52        4.45      3.83 o 
   0   7   8       11.87        6.97      5.18 o 
   1   7   8        6.34        8.05     10.04 o 
   2   7   8       82.03       92.81     14.21 o 
   3   7   8        0.86      -11.66     10.96 o 
  -3   8   8        3.81       -7.73      9.62 o 
  -2   8   8        0.17       -3.42      4.88 o 
  -1   8   8        7.61        8.78      4.24 o 
   0   8   8       18.46       24.65     10.39 o 
   1   8   8        0.05        6.02     10.11 o 
   2   8   8       41.39       38.57     12.82 o 
   3   8   8        1.83       -2.07     11.90 o 
  -3   9   8        2.28        9.99     10.54 o 
  -2   9   8        1.10        4.88     10.26 o 
  -1   9   8       28.67       27.96      9.39 o 
   0   9   8        2.16        1.81      9.30 o 
   1   9   8        1.46        2.46     10.67 o 
   2   9   8       21.92       -4.84     11.54 o 
  -2  10   8       16.85       11.60      9.91 o 
  -1  10   8        1.45       -2.11      7.75 o 
   0  10   8        1.06        3.16     10.31 o 
   1  10   8        2.02        8.58     11.23 o 
   2  10   8        6.18        0.79     12.68 o 
  -1  11   8        0.40       11.93      9.19 o 
   0  11   8       10.10       27.34     12.36 o 
  -1 -15   9        3.98      -15.48     10.32 o 
   0 -15   9       67.42       55.70     13.74 o 
   1 -15   9       77.80       51.72     12.90 o 
  -2 -14   9       43.75       56.89     13.99 o 
  -1 -14   9        5.64       -5.67     11.01 o 
   0 -14   9       32.33       18.42     11.33 o 
   1 -14   9        1.15        2.19     10.19 o 
   2 -14   9        2.59       -2.64     10.41 o 
  -3 -13   9        0.02       -1.28      6.01 o 
  -2 -13   9        9.26        9.62     11.03 o 
  -1 -13   9       39.09       22.74     11.14 o 
   0 -13   9        1.09        1.66     10.29 o 
   1 -13   9       18.61       12.28     10.17 o 
   2 -13   9       17.98       11.49     10.94 o 
   3 -13   9        0.22        6.17     11.86 o 
  -3 -12   9        5.05        3.27      5.88 o 
  -2 -12   9       21.33       21.84     15.09 o 
  -1 -12   9       17.59       19.54     10.59 o 
   0 -12   9       45.99       31.07     11.09 o 
   1 -12   9        7.13        3.95      9.64 o 
   2 -12   9       20.55       10.69     10.47 o 
   3 -12   9        4.26        0.97     10.94 o 
  -4 -11   9        0.08        7.35      8.30 o 
  -3 -11   9        0.70       -4.35      6.09 o 
  -2 -11   9      119.25      138.56     10.94 o 
  -1 -11   9        0.11        2.08      3.85 o 
   0 -11   9       46.10       39.95     11.14 o 
   1 -11   9        1.83        1.36      9.29 o 
   2 -11   9       34.98       31.04     10.96 o 
   3 -11   9       10.67        9.85     10.94 o 
   4 -11   9      112.25       80.53     15.43 o 
  -4 -10   9        0.05       -7.31      7.66 o 
  -3 -10   9       42.13       37.85      9.29 o 
  -2 -10   9        9.68       12.76      5.63 o 
  -1 -10   9        6.21        2.50      4.27 o 
   0 -10   9       92.13       84.21      9.21 o 
   1 -10   9       11.42        4.89      9.44 o 
   2 -10   9       15.70        8.60     10.07 o 
   3 -10   9        6.08       19.17     11.21 o 
   4 -10   9        2.54       -2.16     11.34 o 
  -4  -9   9       10.26        9.49      8.25 o 
  -3  -9   9        5.37       -3.43      6.27 o 
  -2  -9   9       67.47       66.77      7.53 o 
  -1  -9   9     1627.39     1427.54    126.88 o 
   0  -9   9       31.48       32.14      4.66 o 
   1  -9   9        4.56        4.60      9.60 o 
   2  -9   9       22.02       15.59     10.19 o 
   3  -9   9       11.52       14.97     10.54 o 
   4  -9   9      160.88      153.13     16.48 o 
  -4  -8   9       23.10       16.03      8.78 o 
  -3  -8   9       68.62       73.57     11.80 o 
  -2  -8   9        1.23        2.85      4.98 o 
  -1  -8   9       49.74       52.15      6.32 o 
   0  -8   9        0.01        3.38      3.65 o 
   1  -8   9      132.16      121.20      8.29 o 
   2  -8   9        4.11       -3.68      9.34 o 
   3  -8   9        1.10        6.98     10.32 o 
   4  -8   9       26.29       39.67     12.45 o 
  -5  -7   9        0.65       -4.13      9.24 o 
  -4  -7   9      210.09      200.84     19.12 o 
  -3  -7   9       10.35       16.03      8.32 o 
  -2  -7   9       42.61       41.91      6.71 o 
  -1  -7   9      207.64      186.84     11.15 o 
   0  -7   9       98.31       85.07      6.61 o 
   1  -7   9       67.81       75.37      6.69 o 
   2  -7   9       12.92       17.36      5.00 o 
   3  -7   9        1.66      -13.60      9.07 o 
  -5  -6   9        1.01        4.90     10.31 o 
  -4  -6   9       19.66        5.15      9.07 o 
  -3  -6   9      149.63      145.30     15.09 o 
  -2  -6   9      141.08      146.05     14.24 o 
  -1  -6   9      127.04      117.26      8.37 o 
   0  -6   9        2.10       -0.44      3.36 o 
   1  -6   9       96.57       93.09      7.25 o 
   2  -6   9        3.94       -1.41      4.62 o 
   3  -6   9        9.81       18.39      9.60 o 
   4  -6   9       31.74       53.47     15.59 o 
   5  -6   9        7.87        5.92     15.14 o 
  -5  -5   9        0.03       -5.29      9.54 o 
  -4  -5   9        1.27       -5.79      8.10 o 
  -3  -5   9      260.74      257.31     21.42 o 
  -2  -5   9       78.02       90.58     10.78 o 
  -1  -5   9      460.04      415.25     19.86 o 
   0  -5   9        5.43        3.18      3.46 o 
   1  -5   9       80.91       92.51      7.25 o 
   2  -5   9        0.05        2.37      4.73 o 
   3  -5   9       32.58       49.40      9.21 o 
   4  -5   9        3.30        4.89     12.43 o 
   5  -5   9        0.65        7.56     15.63 o 
  -5  -4   9        0.22       -3.21      9.09 o 
  -4  -4   9       19.82       16.25      9.14 o 
  -3  -4   9       10.71       10.22      7.24 o 
  -2  -4   9      327.38      332.54     24.53 o 
  -1  -4   9       91.25       96.82      7.41 o 
   0  -4   9      620.49      596.57     21.80 o 
   1  -4   9       96.28       98.98      6.09 o 
   2  -4   9       26.79       21.90      4.50 o 
   3  -4   9      144.60      182.07     18.86 o 
   4  -4   9       83.55       91.60     16.51 o 
   5  -4   9       14.69       15.16     16.43 o 
  -5  -3   9        1.40       -1.79      8.70 o 
  -4  -3   9       87.82       91.81     12.98 o 
  -3  -3   9      285.80      277.32     22.27 o 
  -2  -3   9       46.01       59.00      8.92 o 
  -1  -3   9      263.75      235.19     17.58 o 
   0  -3   9      172.30      174.06      8.84 o 
   1  -3   9       61.29       74.65      5.35 o 
   2  -3   9      125.16      123.27      7.50 o 
   3  -3   9       85.78       75.84     13.25 o 
   4  -3   9        0.06        1.31     11.83 o 
   5  -3   9        2.03      -20.91     13.94 o 
  -5  -2   9       55.63       59.48     11.93 o 
  -4  -2   9        8.71        7.13      7.95 o 
  -3  -2   9      152.71      143.61     14.44 o 
  -2  -2   9        6.54       10.84      6.24 o 
  -1  -2   9       15.81       16.29      3.12 o 
   0  -2   9     1916.85     1933.84     83.62 o 
   1  -2   9      114.55      104.61      6.18 o 
   2  -2   9       10.54       12.61      4.91 o 
   3  -2   9       30.00       29.10     10.64 o 
   4  -2   9        4.49       -2.84     11.63 o 
   5  -2   9        9.76      -13.47     14.05 o 
  -5  -1   9        0.25        7.46      8.43 o 
  -4  -1   9       18.83       17.77      8.15 o 
  -3  -1   9      277.50      275.13     21.68 o 
  -2  -1   9      140.85      127.38     12.73 o 
  -1  -1   9       96.98       89.60      6.13 o 
   0  -1   9        0.91       -1.80      3.11 o 
   1  -1   9        7.68        8.08      4.26 o 
   2  -1   9       26.88       32.57      6.11 o 
   3  -1   9        1.85       -1.07      8.78 o 
   4  -1   9        0.08      -11.11     10.86 o 
   5  -1   9        4.12      -14.96     13.60 o 
  -5   0   9        0.06      -10.29      6.86 o 
  -4   0   9        9.17        4.20      7.14 o 
  -3   0   9      227.05      190.74     16.51 o 
  -2   0   9        2.58        5.55      6.34 o 
  -1   0   9        5.65        5.89      4.35 o 
   0   0   9       53.47       43.27     11.30 o 
   1   0   9      203.40      181.49     10.69 o 
   2   0   9        1.24       16.35      8.32 o 
   3   0   9       20.54       17.89      9.59 o 
   4   0   9       32.82        9.45     11.53 o 
   5   0   9        8.46        1.94     13.87 o 
  -5   1   9        0.64        9.03      7.48 o 
  -4   1   9        2.50        0.27      6.41 o 
  -3   1   9       12.09        4.15      6.44 o 
  -2   1   9     1057.30      973.52     63.31 o 
  -1   1   9       31.06       28.13      4.79 o 
   0   1   9       34.05       37.03      5.13 o 
   1   1   9      190.51      175.78     10.84 o 
   2   1   9        0.05       -2.06      7.90 o 
   3   1   9        0.12      -11.80      7.86 o 
   4   1   9       49.67       29.50     11.54 o 
  -4   2   9        1.78       -4.90      5.94 o 
  -3   2   9      482.63      421.28     29.90 o 
  -2   2   9      522.86      469.28     32.63 o 
  -1   2   9       46.44       41.78      5.63 o 
   0   2   9        7.61        6.07      4.52 o 
   1   2   9       28.86       28.24      5.55 o 
   2   2   9       61.12       57.34     10.17 o 
   3   2   9        1.87       -2.48      8.22 o 
   4   2   9       68.38       70.69     13.55 o 
  -4   3   9        1.23       -5.27      6.06 o 
  -3   3   9      163.79      143.42     13.72 o 
  -2   3   9       49.00       56.30      6.10 o 
  -1   3   9      115.41      101.48      8.25 o 
   0   3   9        8.49       10.07      5.02 o 
   1   3   9      167.44      152.24     10.67 o 
   2   3   9       30.21       31.92      8.72 o 
   3   3   9      164.62      138.15     15.31 o 
   4   3   9      415.85      335.35     26.90 o 
  -3   4   9      163.75      137.20     13.32 o 
  -2   4   9        9.93       14.54      4.68 o 
  -1   4   9        0.20        1.97      4.93 o 
   0   4   9      463.25      417.32     24.26 o 
   1   4   9       10.24       15.07      5.68 o 
   2   4   9        0.01       -5.76      7.85 o 
   3   4   9        1.13      -12.90      8.60 o 
   4   4   9      100.32       64.03     13.64 o 
  -4   5   9        5.06       -1.56     10.49 o 
  -3   5   9       27.80       25.84      6.29 o 
  -2   5   9        4.68        3.80      3.88 o 
  -1   5   9      248.80      246.29     11.17 o 
   0   5   9       15.48       17.59      5.62 o 
   1   5   9        1.30       -0.49      8.35 o 
   2   5   9        0.40        2.93      9.10 o 
   3   5   9       25.13        7.61      9.87 o 
   4   5   9       24.21       13.22     11.73 o 
  -4   6   9       11.03       17.58     12.15 o 
  -3   6   9       10.25        2.12      9.45 o 
  -2   6   9       68.73       83.58      6.90 o 
  -1   6   9       22.44       15.99      4.49 o 
   0   6   9       14.26       21.64      5.97 o 
   1   6   9       87.60       87.66     13.00 o 
   2   6   9       84.86       78.40     13.67 o 
   3   6   9        3.38        6.19     10.62 o 
  -3   7   9       37.23       43.59     12.35 o 
  -2   7   9        9.84       12.36      5.43 o 
  -1   7   9        4.48        6.30      4.28 o 
   0   7   9        0.42       -3.31      5.05 o 
   1   7   9        8.95        8.88     10.26 o 
   2   7   9       15.30        9.50     11.03 o 
   3   7   9        3.32        0.35     11.44 o 
  -3   8   9       17.52       29.03     11.24 o 
  -2   8   9      118.12      124.62     10.12 o 
  -1   8   9      217.33      202.84     18.17 o 
   0   8   9       11.34        6.36      9.24 o 
   1   8   9       13.21        7.38     10.42 o 
   2   8   9        3.46      -13.20     11.44 o 
  -2   9   9       26.86       28.66     18.19 o 
  -1   9   9        7.83        9.97      8.55 o 
   0   9   9        3.56       25.62     10.44 o 
   1   9   9       14.50       24.60     11.66 o 
   2   9   9        7.96       28.88     13.47 o 
  -1  10   9        1.12       -3.21      8.82 o 
   0  10   9       25.52       35.49     12.60 o 
   1  10   9        0.01       12.36     12.10 o 
  -1 -15  10        1.03       -8.45     11.90 o 
   0 -15  10       16.64        8.47     11.90 o 
   1 -15  10       76.55       52.84     14.12 o 
  -2 -14  10        4.84        8.72     11.93 o 
  -1 -14  10       80.87       69.05     14.72 o 
   0 -14  10       16.85       12.25     11.14 o 
   1 -14  10        4.22       -2.88     10.88 o 
   2 -14  10        0.01       -4.90     11.23 o 
  -3 -13  10        0.36        0.41      6.32 o 
  -2 -13  10        1.50      -10.19      9.87 o 
  -1 -13  10      199.04      163.65     17.72 o 
   0 -13  10       35.67       32.96     11.51 o 
   1 -13  10        0.01       -6.53     10.47 o 
   2 -13  10       15.29       -0.65     11.13 o 
   3 -13  10        4.80       -6.16     12.20 o 
  -3 -12  10        4.75       15.20      6.65 o 
  -2 -12  10       14.46       15.23      6.64 o 
  -1 -12  10       12.68       -6.02     10.76 o 
   0 -12  10       14.81       11.39     10.99 o 
   1 -12  10       18.65       11.03     11.06 o 
   2 -12  10      141.26      119.35     16.18 o 
   3 -12  10        3.08       -4.57     11.18 o 
  -3 -11  10        5.89        1.20      7.33 o 
  -2 -11  10        3.73       -0.32      4.54 o 
  -1 -11  10        2.73       -4.00      3.79 o 
   0 -11  10       29.32       19.17     10.47 o 
   1 -11  10       75.98       65.69     13.18 o 
   2 -11  10       17.26        9.89     10.93 o 
   3 -11  10        0.01       10.11     11.39 o 
  -4 -10  10        2.52       -1.42      8.78 o 
  -3 -10  10       17.77       43.00     10.09 o 
  -2 -10  10       32.10       33.41     11.79 o 
  -1 -10  10      161.34      145.88     17.90 o 
   0 -10  10      112.66      109.02      7.81 o 
   1 -10  10       17.09       11.75     10.71 o 
   2 -10  10      157.85      131.48     14.99 o 
   3 -10  10        0.28        1.07     10.91 o 
   4 -10  10      106.32       84.78     15.76 o 
  -4  -9  10        6.41       -7.93      8.33 o 
  -3  -9  10       45.19       43.40     10.31 o 
  -2  -9  10       37.21       35.38      8.10 o 
  -1  -9  10      277.30      253.50     14.31 o 
   0  -9  10       26.62       24.80      8.05 o 
   1  -9  10       94.32       93.76     13.99 o 
   2  -9  10       43.63       41.38     11.68 o 
   3  -9  10        8.80       10.07     11.18 o 
  -4  -8  10        0.65        8.60      8.58 o 
  -3  -8  10       11.45        3.40      6.94 o 
  -2  -8  10      139.46      139.55     10.26 o 
  -1  -8  10      152.79      152.14     10.15 o 
   0  -8  10      186.11      163.01     24.11 o 
   1  -8  10        4.66        0.97      4.03 o 
   2  -8  10        0.37       -2.86      9.35 o 
   3  -8  10       39.16       38.70     11.70 o 
  -4  -7  10       91.62      112.54     15.16 o 
  -3  -7  10       18.66       15.02      7.90 o 
  -2  -7  10      132.52      117.50      9.37 o 
  -1  -7  10       42.30       46.34      7.43 o 
   0  -7  10     1002.24      885.18     39.48 o 
   1  -7  10        1.56       -4.88      4.04 o 
   2  -7  10        9.62        8.97      9.40 o 
   3  -7  10       25.21       18.30     10.02 o 
   4  -7  10        0.28       10.66     14.22 o 
  -5  -6  10       44.26       52.74     13.25 o 
  -4  -6  10       38.90       53.27     11.71 o 
  -3  -6  10       30.33       19.29      8.10 o 
  -2  -6  10      314.07      312.73     23.52 o 
  -1  -6  10       20.08       20.23      5.05 o 
   0  -6  10      923.92      831.65     37.22 o 
   1  -6  10        0.11        2.50      4.08 o 
   2  -6  10        1.46       -1.65      4.86 o 
   3  -6  10        0.00        0.62      6.84 o 
   4  -6  10       40.44       50.91     14.74 o 
  -5  -5  10       20.80       33.28     11.95 o 
  -4  -5  10        8.48        6.93      8.83 o 
  -3  -5  10      549.56      500.17     35.72 o 
  -2  -5  10      370.44      320.68     23.89 o 
  -1  -5  10       59.14       69.81      6.92 o 
   0  -5  10       20.06       16.24      3.60 o 
   1  -5  10        1.10       -0.01      3.72 o 
   2  -5  10      133.62      142.70      8.43 o 
   3  -5  10       17.58        2.84     10.27 o 
   4  -5  10        0.18       -1.81     12.48 o 
  -5  -4  10       81.38       96.02     14.87 o 
  -4  -4  10        5.44       -0.80      7.96 o 
  -3  -4  10       36.08       33.20      8.52 o 
  -2  -4  10      180.76      172.92     15.51 o 
  -1  -4  10        0.26       -4.52      4.60 o 
   0  -4  10       93.77      102.07      6.18 o 
   1  -4  10      356.54      363.42     14.61 o 
   2  -4  10       18.94        7.50      4.46 o 
   3  -4  10        2.43       11.66     10.36 o 
   4  -4  10       21.23       16.95     13.23 o 
   5  -4  10        2.92      -13.49     15.18 o 
  -5  -3  10        1.31        0.42      8.33 o 
  -4  -3  10        0.62       -2.78      7.31 o 
  -3  -3  10        1.83        4.35      6.39 o 
  -2  -3  10       23.45       27.69      7.60 o 
  -1  -3  10      316.89      286.12     20.91 o 
   0  -3  10       43.77       53.48      4.59 o 
   1  -3  10        0.11       -2.77      3.58 o 
   2  -3  10        9.91        9.18      4.50 o 
   3  -3  10      195.52      205.55     19.96 o 
   4  -3  10       36.43       52.67     14.54 o 
   5  -3  10       20.93        2.07     16.40 o 
  -5  -2  10       19.01       18.52      9.15 o 
  -4  -2  10        0.76       -2.94      6.93 o 
  -3  -2  10      245.98      238.06     19.66 o 
  -2  -2  10       69.83       78.35     10.39 o 
  -1  -2  10        5.36        4.99      3.29 o 
   0  -2  10        0.37       -0.23      3.45 o 
   1  -2  10      108.65      100.51      6.33 o 
   2  -2  10       18.24       16.46      5.90 o 
   3  -2  10       22.98       20.76     10.39 o 
   4  -2  10       90.51       67.31     14.96 o 
  -5  -1  10        1.51       -9.55      7.68 o 
  -4  -1  10       23.56       22.99      8.45 o 
  -3  -1  10       75.80       70.37     10.29 o 
  -2  -1  10       82.96       84.23     10.74 o 
  -1  -1  10      248.82      221.70     11.45 o 
   0  -1  10       41.39       47.07      5.24 o 
   1  -1  10       76.71       70.18      6.91 o 
   2  -1  10        7.27        6.29      5.51 o 
   3  -1  10        1.80        4.37      9.32 o 
   4  -1  10      156.23      172.74     19.69 o 
  -5   0  10        7.25        1.02      7.68 o 
  -4   0  10       37.44       16.26      7.86 o 
  -3   0  10        8.44       -2.51      6.39 o 
  -2   0  10     1398.69     1271.07     81.78 o 
  -1   0  10      328.37      322.34     16.01 o 
   0   0  10       63.95       78.64      6.63 o 
   1   0  10      233.87      217.09     12.33 o 
   2   0  10       24.16       19.31      8.52 o 
   3   0  10        0.23        3.31      9.14 o 
   4   0  10        0.27      -14.83      9.89 o 
  -4   1  10        0.32       -7.23      5.96 o 
  -3   1  10        5.80        5.12      6.58 o 
  -2   1  10      273.93      233.47     18.86 o 
  -1   1  10      163.75      143.32     19.10 o 
   0   1  10       48.23       53.66      6.02 o 
   1   1  10       27.50       27.68      5.71 o 
   2   1  10       98.34      101.33     12.05 o 
   3   1  10        0.09      -11.95      7.96 o 
   4   1  10       27.28       18.29     11.01 o 
  -4   2  10       88.03       68.15     10.22 o 
  -3   2  10       24.70       32.14      8.08 o 
  -2   2  10     1338.41     1239.94     80.13 o 
  -1   2  10       25.88       24.73      5.53 o 
   0   2  10       55.43       64.68     12.29 o 
   1   2  10      300.95      256.46     14.40 o 
   2   2  10        5.50       -2.21      7.18 o 
   3   2  10        8.12        0.20      9.03 o 
   4   2  10       42.44       30.00     11.93 o 
  -4   3  10       57.02       63.03      9.97 o 
  -3   3  10       54.20       36.07      8.42 o 
  -2   3  10        8.19       10.56      7.18 o 
  -1   3  10      101.60      109.37      8.83 o 
   0   3  10      412.18      377.71     19.14 o 
   1   3  10       14.82       14.50      5.58 o 
   2   3  10       24.14       29.83      8.90 o 
   3   3  10       48.74       42.15     10.79 o 
   4   3  10       82.82       76.50     14.10 o 
  -3   4  10        0.01       -3.80      6.54 o 
  -2   4  10       77.80       83.81     11.90 o 
  -1   4  10      238.20      225.19     13.09 o 
   0   4  10        1.01       -4.26      4.77 o 
   1   4  10       90.24       98.45      9.03 o 
   2   4  10        0.93       -8.32      8.20 o 
   3   4  10       51.52       53.42     11.73 o 
   4   4  10        3.12      -10.41     10.74 o 
  -4   5  10       33.35       64.05     14.34 o 
  -3   5  10        5.77       14.34      9.72 o 
  -2   5  10        0.24       -7.38      4.92 o 
  -1   5  10        7.25        4.62      4.54 o 
   0   5  10       16.57       25.72      6.16 o 
   1   5  10       21.05        2.56      9.03 o 
   2   5  10       51.88       50.51     11.46 o 
   3   5  10       14.21       -4.85     10.17 o 
  -3   6  10        1.47        8.23      9.69 o 
  -2   6  10        6.53        7.41      5.63 o 
  -1   6  10       39.35       49.30      5.73 o 
   0   6  10        1.07      -13.74     11.99 o 
   1   6  10       54.71       54.24     12.00 o 
   2   6  10       28.22       25.43     11.23 o 
   3   6  10       23.59       24.80     12.25 o 
  -3   7  10       78.89      105.68     15.89 o 
  -2   7  10        1.10      -12.35      8.23 o 
  -1   7  10      216.58      231.41     14.17 o 
   0   7  10       52.79       54.24      8.04 o 
   1   7  10       34.75       44.15     11.85 o 
   2   7  10      122.87      126.69     16.50 o 
  -2   8  10        8.65       -3.36      8.65 o 
  -1   8  10       49.82       73.12     11.90 o 
   0   8  10        1.34       -0.79      9.32 o 
   1   8  10        0.05       -9.03     10.01 o 
   2   8  10        6.39      -14.72     11.54 o 
  -1   9  10        7.03       21.90     10.07 o 
   0   9  10       25.02       39.97     12.05 o 
   1   9  10        5.18       15.61     11.83 o 
  -1 -15  11        7.74        8.67     14.05 o 
   0 -15  11       38.02       23.42     13.44 o 
   1 -15  11        8.40        4.74     12.88 o 
  -2 -14  11        8.14       -2.49     12.11 o 
  -1 -14  11        1.60      -11.48     11.96 o 
   0 -14  11        2.62      -15.01     10.01 o 
   1 -14  11        1.12       -2.48     12.20 o 
   2 -14  11       32.64       40.16     14.49 o 
  -2 -13  11        1.77       -2.86     11.08 o 
  -1 -13  11       54.46       31.09     12.57 o 
   0 -13  11       20.94        6.29     11.16 o 
   1 -13  11       32.42       28.59     13.35 o 
   2 -13  11        3.26       -5.44     12.05 o 
  -3 -12  11        4.71       16.21      8.08 o 
  -2 -12  11        0.37       -1.57      4.79 o 
  -1 -12  11        0.68       -4.32     10.84 o 
   0 -12  11        1.13       -3.58     10.36 o 
   1 -12  11        1.69       -3.30     11.13 o 
   2 -12  11       65.09       44.74     13.64 o 
   3 -12  11        9.95       11.51     12.88 o 
  -3 -11  11        5.52        5.19      7.21 o 
  -2 -11  11       11.22        9.92      5.34 o 
  -1 -11  11        8.63        9.64      4.40 o 
   0 -11  11       13.16       13.45     11.14 o 
   1 -11  11       40.20       35.86     12.87 o 
   2 -11  11        1.05        9.42     11.48 o 
   3 -11  11        1.28        6.73     11.83 o 
  -4 -10  11        6.33        4.15      9.09 o 
  -3 -10  11        4.10       -4.87      6.78 o 
  -2 -10  11        0.00       -1.90      7.78 o 
  -1 -10  11        0.36       -4.70      5.43 o 
   0 -10  11        3.12        3.32      3.50 o 
   1 -10  11        5.01        1.47     10.66 o 
   2 -10  11       14.26       16.63     11.85 o 
   3 -10  11       44.67       31.62     12.77 o 
  -4  -9  11        0.19        0.55      8.37 o 
  -3  -9  11       22.97       29.88      8.82 o 
  -2  -9  11        0.64       -2.96      4.59 o 
  -1  -9  11        0.99        3.94      3.99 o 
   0  -9  11        1.92        4.50      3.71 o 
   1  -9  11       53.66       60.27     12.90 o 
   2  -9  11        5.97       10.29     11.19 o 
   3  -9  11       72.35       69.34     13.72 o 
  -4  -8  11        7.25       -0.08      8.33 o 
  -3  -8  11       51.94       50.85     10.02 o 
  -2  -8  11       67.41       75.92      7.81 o 
  -1  -8  11        5.51        9.97      5.97 o 
   0  -8  11      934.25      771.99     69.28 o 
   1  -8  11      179.80      165.99     24.28 o 
   2  -8  11        7.53       17.28     10.96 o 
   3  -8  11        9.28       -2.91     10.74 o 
   4  -8  11        1.80       -9.84     14.36 o 
  -4  -7  11        0.36       -2.56      8.08 o 
  -3  -7  11        1.78       -2.51      6.41 o 
  -2  -7  11       55.55       49.89      8.55 o 
  -1  -7  11      166.23      151.94     10.00 o 
   0  -7  11        0.05        2.82      4.14 o 
   1  -7  11       74.68       69.66     13.91 o 
   2  -7  11        7.67        8.30      7.12 o 
   3  -7  11        3.76       -1.54      7.60 o 
   4  -7  11       37.72       29.63     15.24 o 
  -4  -6  11        1.44        0.92      8.16 o 
  -3  -6  11       53.63       42.05      9.30 o 
  -2  -6  11       41.21       44.15      8.10 o 
  -1  -6  11       39.53       38.60      6.08 o 
   0  -6  11      257.56      261.42     11.39 o 
   1  -6  11       11.57        6.29      5.36 o 
   2  -6  11        2.74        3.31      4.41 o 
   3  -6  11        0.05      -12.46     10.26 o 
   4  -6  11        0.43        4.63     13.60 o 
  -4  -5  11        0.17       -0.82      7.56 o 
  -3  -5  11        9.07        5.24      6.79 o 
  -2  -5  11       29.31       27.14      7.14 o 
  -1  -5  11      109.87       94.95     10.56 o 
   0  -5  11        8.03        6.32      3.72 o 
   1  -5  11      156.78      153.38      8.47 o 
   2  -5  11        3.21        1.24      4.19 o 
   3  -5  11        0.65        4.17     11.16 o 
   4  -5  11       13.10        2.73     13.23 o 
  -4  -4  11        0.75       -0.49      7.23 o 
  -3  -4  11       11.92       11.38      7.26 o 
  -2  -4  11      295.34      275.32     21.25 o 
  -1  -4  11       84.76       75.11      9.42 o 
   0  -4  11       14.16       13.93      3.82 o 
   1  -4  11       26.73       25.67      4.86 o 
   2  -4  11       13.17       17.20      4.78 o 
   3  -4  11       45.08       61.97     13.52 o 
   4  -4  11        1.64      -12.00     11.68 o 
  -4  -3  11        5.59       10.69      7.73 o 
  -3  -3  11        4.98       -0.03      6.54 o 
  -2  -3  11      119.86       94.43     11.11 o 
  -1  -3  11       37.04       29.40      7.40 o 
   0  -3  11        3.63        2.53      3.80 o 
   1  -3  11      152.43      158.38      8.40 o 
   2  -3  11       36.78       36.47      6.55 o 
   3  -3  11       12.20        5.57     10.66 o 
   4  -3  11       11.23        5.64     12.87 o 
  -4  -2  11        2.28        0.95      7.26 o 
  -3  -2  11        3.86       12.08      7.51 o 
  -2  -2  11       76.55       75.73     10.37 o 
  -1  -2  11        0.14       -6.73      5.54 o 
   0  -2  11        2.80       -0.11      3.81 o 
   1  -2  11       14.45       21.10      5.33 o 
   2  -2  11        5.44       -5.70      4.97 o 
   3  -2  11       39.59       35.14     11.54 o 
   4  -2  11       65.35       64.43     15.16 o 
  -4  -1  11       92.72       91.55     12.38 o 
  -3  -1  11        0.03       -2.53      6.66 o 
  -2  -1  11      117.98      116.10     12.48 o 
  -1  -1  11       49.24       52.50      9.24 o 
   0  -1  11        0.01       -4.42      3.83 o 
   1  -1  11      416.53      401.22     20.02 o 
   2  -1  11        1.78        0.89      5.06 o 
   3  -1  11        0.07      -12.30      9.17 o 
   4  -1  11       60.27       61.67     14.62 o 
  -4   0  11        2.27        6.56      7.29 o 
  -3   0  11        0.00        0.28      6.71 o 
  -2   0  11      188.73      192.51     16.80 o 
  -1   0  11       28.01       18.39      5.01 o 
   0   0  11        3.85        2.64      4.45 o 
   1   0  11      101.22      101.42      8.95 o 
   2   0  11      134.94      122.65      9.89 o 
   3   0  11        0.17      -12.70      8.47 o 
   4   0  11       39.77       28.71     12.53 o 
  -4   1  11        1.14        3.05      6.66 o 
  -3   1  11        2.84        1.07      6.49 o 
  -2   1  11        0.66        1.42      6.17 o 
  -1   1  11        8.15       -0.87      8.63 o 
   0   1  11        6.81       13.08      5.18 o 
   1   1  11      149.68      129.09     10.03 o 
   2   1  11      121.89      117.17     12.95 o 
   3   1  11        0.25       -3.45      8.68 o 
   4   1  11        1.57       -2.16     10.56 o 
  -4   2  11       30.77       36.22      8.98 o 
  -3   2  11        4.77        3.66      6.76 o 
  -2   2  11        1.34        0.00      6.99 o 
  -1   2  11      456.28      486.63     23.50 o 
   0   2  11      184.72      172.97     11.09 o 
   1   2  11        6.11        7.53      5.12 o 
   2   2  11      132.97      114.74     13.05 o 
   3   2  11        1.39       -7.26      9.03 o 
   4   2  11       13.69       18.54     12.25 o 
  -4   3  11       31.82       33.73      9.02 o 
  -3   3  11        1.95        1.99      7.16 o 
  -2   3  11      285.36      258.47     21.33 o 
  -1   3  11       87.82       73.61      7.60 o 
   0   3  11       87.54       89.14      8.28 o 
   1   3  11       57.63       50.60      7.13 o 
   2   3  11        0.31       -0.79      8.08 o 
   3   3  11       11.01        0.02      9.07 o 
   4   3  11        3.95       -7.66     10.34 o 
  -3   4  11       54.26       73.50     11.31 o 
  -2   4  11       16.46       17.03      8.48 o 
  -1   4  11      172.87      165.03     11.17 o 
   0   4  11       59.30       61.01      7.69 o 
   1   4  11        6.70        3.03      9.47 o 
   2   4  11        0.68      -12.15      8.10 o 
   3   4  11        0.20       -0.67      9.85 o 
  -3   5  11       92.77      129.25     16.11 o 
  -2   5  11        2.94        8.05      5.79 o 
  -1   5  11        0.11        0.67      7.54 o 
   0   5  11        0.04       -6.19      6.50 o 
   1   5  11        1.48       -3.66      8.83 o 
   2   5  11       30.64       32.21     11.38 o 
   3   5  11       12.17        6.73     10.64 o 
  -3   6  11       10.34       19.68     10.86 o 
  -2   6  11        0.31       -5.33      5.39 o 
  -1   6  11        0.45       -1.05      5.02 o 
   0   6  11        4.57        4.00      9.83 o 
   1   6  11        0.36        5.17     10.09 o 
   2   6  11       19.98        1.62     10.69 o 
  -2   7  11       32.25       27.81     10.44 o 
  -1   7  11        7.23        7.69      5.90 o 
   0   7  11        5.41       15.56      6.59 o 
   1   7  11        0.29       -1.46     10.04 o 
   2   7  11       38.60       50.43     13.74 o 
  -1   8  11        0.71        9.22      9.17 o 
   0   8  11        0.42       15.91     10.67 o 
   1   8  11        0.04      -14.98      9.99 o 
   0 -15  12        5.95      -11.34     12.33 o 
  -1 -14  12      108.27       67.38     16.20 o 
   0 -14  12       10.04      -11.56     11.63 o 
   1 -14  12        1.83       -5.19     13.33 o 
  -2 -13  12        1.51        2.63     11.68 o 
  -1 -13  12       11.83       22.24     13.10 o 
   0 -13  12        5.45       -1.10     11.80 o 
   1 -13  12        3.22      -15.78     12.41 o 
   2 -13  12        0.65      -18.50     12.33 o 
  -3 -12  12        2.17       -2.64      7.04 o 
  -2 -12  12        1.36        1.24      4.83 o 
  -1 -12  12        3.48        2.28     11.80 o 
   0 -12  12       20.24        7.41     12.58 o 
   1 -12  12        5.27       -5.22     11.91 o 
   2 -12  12       16.79       15.33     13.55 o 
   3 -12  12        7.13       -4.84     13.60 o 
  -3 -11  12       42.86       66.47     11.18 o 
  -2 -11  12        0.01       -0.34      6.68 o 
  -1 -11  12       59.40       58.99      6.87 o 
   0 -11  12        0.15      -16.14     10.76 o 
   1 -11  12        2.66      -16.94     11.29 o 
   2 -11  12       10.37       -9.79     12.31 o 
   3 -11  12       89.78       74.87     16.10 o 
  -3 -10  12        0.00        1.27      6.63 o 
  -2 -10  12       26.31       30.74      6.24 o 
  -1 -10  12       19.09        9.16      6.10 o 
   0 -10  12        0.84       -2.00      7.40 o 
   1 -10  12        6.36       -9.79     11.23 o 
   2 -10  12       25.78        6.63     12.50 o 
   3 -10  12        1.98       -1.76     12.26 o 
  -4  -9  12       11.61       21.30      9.35 o 
  -3  -9  12        7.25        6.29      7.03 o 
  -2  -9  12        0.79       -4.81      8.19 o 
  -1  -9  12       22.47       19.36      5.09 o 
   0  -9  12      515.43      467.57     46.18 o 
   1  -9  12       11.07       10.53      4.78 o 
   2  -9  12        0.00       -4.57     11.65 o 
   3  -9  12       60.27       68.25     14.67 o 
   4  -9  12        2.50       -6.99     14.94 o 
  -4  -8  12        0.17      -10.11      7.56 o 
  -3  -8  12        7.80        2.56      6.59 o 
  -2  -8  12       10.46        7.03      5.82 o 
  -1  -8  12      294.41      273.16     28.83 o 
   0  -8  12        2.41       -3.80      3.85 o 
   1  -8  12       18.67       13.97      5.04 o 
   2  -8  12        3.99       -3.55     10.96 o 
   3  -8  12        5.75       11.13     12.97 o 
   4  -8  12        1.97       11.63     14.94 o 
  -4  -7  12       32.07       36.86     10.51 o 
  -3  -7  12       18.49       12.87      7.18 o 
  -2  -7  12       63.57       59.10      8.98 o 
  -1  -7  12       17.85       21.04      5.20 o 
   0  -7  12      226.71      250.04     16.39 o 
   1  -7  12      197.40      217.13     22.69 o 
   2  -7  12       56.80       80.02     15.60 o 
   3  -7  12       12.67       28.58     13.00 o 
   4  -7  12       36.76       39.54     16.40 o 
  -4  -6  12       17.90       22.04      9.02 o 
  -3  -6  12      102.71      106.13     12.70 o 
  -2  -6  12      213.27      176.35     15.59 o 
  -1  -6  12      246.86      202.96     12.04 o 
   0  -6  12        7.82        2.85      3.75 o 
   1  -6  12       83.72       90.22     11.56 o 
   2  -6  12       12.00       20.66      5.19 o 
   3  -6  12       16.84       -1.02     11.54 o 
   4  -6  12        9.38       -4.50     13.54 o 
  -4  -5  12       49.93       50.90     11.08 o 
  -3  -5  12        5.85        3.66      6.78 o 
  -2  -5  12       24.94       22.47      7.09 o 
  -1  -5  12        7.17        2.59      5.50 o 
   0  -5  12      213.62      220.85     10.19 o 
   1  -5  12      342.52      366.68     15.17 o 
   2  -5  12        0.82       -6.07      4.05 o 
   3  -5  12       20.29        2.38     11.11 o 
   4  -5  12        0.92       -2.14     13.28 o 
  -4  -4  12        1.50        9.74      8.00 o 
  -3  -4  12        3.46       -9.00      6.01 o 
  -2  -4  12       86.92       74.30     10.09 o 
  -1  -4  12       51.56       58.41      8.93 o 
   0  -4  12       48.36       43.68      4.92 o 
   1  -4  12       24.35       23.07      5.36 o 
   2  -4  12        0.34       -7.01      4.68 o 
   3  -4  12       36.69       53.98     13.35 o 
   4  -4  12       50.04       54.59     16.01 o 
  -4  -3  12       58.24       61.69     11.53 o 
  -3  -3  12        6.01       -2.64      6.68 o 
  -2  -3  12       11.53       10.06      6.41 o 
  -1  -3  12       15.22        7.38      6.27 o 
   0  -3  12       12.75       11.40      4.31 o 
   1  -3  12       45.25       49.40      5.38 o 
   2  -3  12        5.11        3.59      5.34 o 
   3  -3  12        0.06      -13.50      9.64 o 
   4  -3  12        0.70      -17.64     11.76 o 
  -4  -2  12        3.01       -5.49      7.09 o 
  -3  -2  12       11.82        6.81      7.35 o 
  -2  -2  12        5.16       -0.84      6.02 o 
  -1  -2  12       13.83        0.23      6.49 o 
   0  -2  12        8.80        2.18      4.21 o 
   1  -2  12       76.25       88.81      7.91 o 
   2  -2  12       78.99       91.72      8.74 o 
   3  -2  12       54.55       53.29     13.02 o 
   4  -2  12       33.73       36.78     14.22 o 
  -4  -1  12        8.73        1.31      7.38 o 
  -3  -1  12       18.79       13.77      7.73 o 
  -2  -1  12      171.85      177.64     16.15 o 
  -1  -1  12      106.39      108.00     12.38 o 
   0  -1  12      102.20      100.37     13.46 o 
   1  -1  12        7.77        2.06      4.56 o 
   2  -1  12        0.94       -4.42      7.38 o 
   3  -1  12        5.79       -5.15      9.39 o 
   4  -1  12       30.36       42.25     14.34 o 
  -4   0  12        0.63       -9.71      6.48 o 
  -3   0  12       52.13       53.62      9.84 o 
  -2   0  12       45.99       33.65      8.57 o 
  -1   0  12       57.18       56.70     10.22 o 
   0   0  12       25.39       34.52      9.85 o 
   1   0  12      104.81      101.92      8.54 o 
   2   0  12        8.41       -0.50      5.34 o 
   3   0  12       25.23       21.38     10.26 o 
   4   0  12        0.09      -11.19     11.13 o 
  -4   1  12        2.23       -0.25      7.38 o 
  -3   1  12        4.38        3.05      7.23 o 
  -2   1  12        6.01       -0.40      7.08 o 
  -1   1  12     1360.31     1403.62     91.10 o 
   0   1  12        0.06       -4.20      4.53 o 
   1   1  12        1.76       -6.57      4.38 o 
   2   1  12        0.14        5.91      8.20 o 
   3   1  12        0.30      -13.18      8.78 o 
   4   1  12       19.88        9.35     12.05 o 
  -4   2  12       16.84       20.93      8.75 o 
  -3   2  12        5.47       -1.41      7.19 o 
  -2   2  12        7.94        1.59      7.73 o 
  -1   2  12        1.06        4.33      7.75 o 
   0   2  12       34.36       26.94      6.05 o 
   1   2  12      222.57      218.48     14.95 o 
   2   2  12       14.05        6.36      8.28 o 
   3   2  12        1.32      -13.30      8.87 o 
  -3   3  12       10.56       19.12      8.97 o 
  -2   3  12       42.80       66.59     11.76 o 
  -1   3  12      303.01      304.11     25.11 o 
   0   3  12        4.93        3.25      5.55 o 
   1   3  12        1.61       -4.93      5.39 o 
   2   3  12        0.15       -3.20      8.55 o 
   3   3  12       10.87       -1.10      9.65 o 
  -3   4  12       69.91       75.11     12.26 o 
  -2   4  12       36.22       46.53     11.04 o 
  -1   4  12        8.44        3.36      8.16 o 
   0   4  12       61.82       94.92     17.15 o 
   1   4  12        0.04       -0.52      5.87 o 
   2   4  12       11.21        7.38      9.32 o 
   3   4  12        4.31       -9.99     10.14 o 
  -3   5  12        0.88       -3.83      9.62 o 
  -2   5  12        1.68       -0.02     14.03 o 
  -1   5  12      102.90      106.08     14.46 o 
   0   5  12        0.19        2.31     11.22 o 
   1   5  12        1.54       -2.34      8.72 o 
   2   5  12        0.60      -10.89      9.96 o 
  -2   6  12       19.78       35.73      7.44 o 
  -1   6  12       18.49       21.51     10.62 o 
   0   6  12       15.50       12.93      6.47 o 
   1   6  12        1.14       -2.76      9.85 o 
   2   6  12        0.54        2.51     11.21 o 
  -1   7  12        0.08       -8.77      7.78 o 
   0   7  12        0.00       -7.10      5.92 o 
   1   7  12        0.04       -0.90     10.78 o 
  -1 -14  13       18.56        2.94     14.26 o 
   0 -14  13       41.23       19.02     14.72 o 
   1 -14  13        8.33       -9.89     14.04 o 
  -2 -13  13        4.36       12.77     12.70 o 
  -1 -13  13        6.11        1.59     13.13 o 
   0 -13  13      145.82       92.02     17.42 o 
   1 -13  13       35.03       17.30     13.92 o 
   2 -13  13       20.05       -7.21     14.72 o 
  -2 -12  13        6.38        7.47      5.36 o 
  -1 -12  13       49.39       47.53     14.62 o 
   0 -12  13       58.55       23.61     14.46 o 
   1 -12  13        7.42       -2.68     13.03 o 
   2 -12  13       21.93       16.66     14.91 o 
  -3 -11  13        0.06       -4.13      6.78 o 
  -2 -11  13       57.86       73.14      8.08 o 
  -1 -11  13        9.05        8.91      4.84 o 
   0 -11  13        6.67       -3.16     12.65 o 
   1 -11  13        2.99       -7.60     12.52 o 
   2 -11  13        0.67        8.95     13.59 o 
   3 -11  13        5.88       -9.77     14.27 o 
  -3 -10  13        3.29       -8.66      5.77 o 
  -2 -10  13        1.82       -5.63      5.58 o 
  -1 -10  13        0.44       -6.08      4.94 o 
   0 -10  13       16.10       21.12      6.61 o 
   1 -10  13       22.27        1.71     12.40 o 
   2 -10  13       14.18       19.02     13.55 o 
   3 -10  13        9.13       -7.85     13.80 o 
  -3  -9  13        4.77        6.14      7.03 o 
  -2  -9  13        5.05        0.90      5.59 o 
  -1  -9  13       30.68       37.62      6.02 o 
   0  -9  13      208.56      218.47     13.22 o 
   1  -9  13        0.11       -6.58      4.39 o 
   2  -9  13       65.78       56.92     14.57 o 
   3  -9  13       49.80      100.27     18.61 o 
  -4  -8  13       36.36       56.02     11.58 o 
  -3  -8  13       11.47       17.47      7.63 o 
  -2  -8  13       29.19       30.69      7.55 o 
  -1  -8  13      292.60      253.03     17.45 o 
   0  -8  13       46.77       54.01      6.93 o 
   1  -8  13        2.70        2.77      4.35 o 
   2  -8  13       18.13       21.32     18.27 o 
   3  -8  13        1.37       -1.49     12.06 o 
  -4  -7  13        0.34       -2.93      7.51 o 
  -3  -7  13       31.65       29.03      8.52 o 
  -2  -7  13        3.01        9.84      6.14 o 
  -1  -7  13      130.54      137.36      9.73 o 
   0  -7  13        3.87        2.18      4.52 o 
   1  -7  13     1033.48     1142.51     84.93 o 
   2  -7  13       85.08       91.87      7.63 o 
   3  -7  13       27.46       49.09     14.36 o 
   4  -7  13       37.83       54.59     18.02 o 
  -4  -6  13        2.59        3.10      8.10 o 
  -3  -6  13       24.45       16.85      7.76 o 
  -2  -6  13        1.15       -6.41      5.42 o 
  -1  -6  13        6.03        1.71      5.19 o 
   0  -6  13       35.83       34.43     12.70 o 
   1  -6  13      257.60      267.61     12.28 o 
   2  -6  13      156.38      180.91     29.38 o 
   3  -6  13        4.61        3.01     11.91 o 
   4  -6  13        9.33        1.47     15.26 o 
  -4  -5  13       14.63        6.74      8.43 o 
  -3  -5  13        0.14       -6.31      6.44 o 
  -2  -5  13      228.30      156.51     14.64 o 
  -1  -5  13        1.15       -2.41      5.02 o 
   0  -5  13       74.70       83.38      8.17 o 
   1  -5  13      188.55      210.02     10.32 o 
   2  -5  13       19.45       24.66      6.41 o 
   3  -5  13        4.92       -2.53     11.23 o 
   4  -5  13        5.74        2.18     14.51 o 
  -4  -4  13        8.81        7.11      8.16 o 
  -3  -4  13        0.44       -0.77      6.86 o 
  -2  -4  13       31.59       30.27      7.96 o 
  -1  -4  13      214.47      195.29     16.36 o 
   0  -4  13       40.01       38.50      8.22 o 
   1  -4  13        6.44       10.85      4.46 o 
   2  -4  13        1.20        2.55      6.89 o 
   3  -4  13       25.44       31.10     12.38 o 
   4  -4  13        2.08      -17.77     13.72 o 
  -4  -3  13        1.98        2.88      7.70 o 
  -3  -3  13        0.23       -8.06      6.39 o 
  -2  -3  13        0.01       -8.11      5.40 o 
  -1  -3  13      128.10      107.88     12.35 o 
   0  -3  13        5.24        2.02      5.33 o 
   1  -3  13      120.46      120.59      9.13 o 
   2  -3  13       69.41       77.31      8.55 o 
   3  -3  13       15.22       18.42     11.49 o 
   4  -3  13        0.01      -18.82     12.55 o 
  -4  -2  13      117.41      151.72     16.13 o 
  -3  -2  13        6.88        7.73      7.28 o 
  -2  -2  13        2.91       -1.87      6.42 o 
  -1  -2  13       48.98       46.56      9.59 o 
   0  -2  13       92.94       90.25     10.64 o 
   1  -2  13        7.46        6.94      4.80 o 
   2  -2  13      151.93      155.56     11.35 o 
   3  -2  13        6.97      -13.58      9.05 o 
   4  -2  13        4.64        9.02     13.39 o 
  -4  -1  13        3.71        1.54      7.83 o 
  -3  -1  13        0.19        2.21      7.26 o 
  -2  -1  13      126.35      117.71     13.28 o 
  -1  -1  13       51.72       73.59     11.18 o 
   0  -1  13      136.69      136.32     15.08 o 
   1  -1  13       63.86       58.95      9.95 o 
   2  -1  13       21.24       25.25      6.73 o 
   3  -1  13       95.73       70.89     13.37 o 
   4  -1  13       24.26       28.31     13.64 o 
  -4   0  13        0.17       -4.02      7.35 o 
  -3   0  13       89.11       86.33     12.28 o 
  -2   0  13        2.75       -4.23      7.41 o 
  -1   0  13       13.98       15.13      8.42 o 
   0   0  13       21.83       39.94      8.34 o 
   1   0  13       21.47       16.87     10.01 o 
   2   0  13      639.14      628.32     30.61 o 
   3   0  13        3.63      -10.37      9.03 o 
  -4   1  13        6.19       -2.16      8.01 o 
  -3   1  13        9.58        5.64      7.78 o 
  -2   1  13        3.99       -6.11      7.48 o 
  -1   1  13      187.71      218.93     20.11 o 
   0   1  13       11.85        5.74      5.24 o 
   1   1  13      164.14      152.00     10.95 o 
   2   1  13       12.11      -11.52      7.68 o 
   3   1  13       26.39        5.96      9.99 o 
  -3   2  13        0.22       -5.87      7.40 o 
  -2   2  13        0.34        4.58      8.28 o 
  -1   2  13      205.75      222.01     20.63 o 
   0   2  13        2.47        2.96      5.39 o 
   1   2  13        4.39       -3.25      5.68 o 
   2   2  13        0.52        2.86      8.38 o 
   3   2  13       41.51       24.71     11.24 o 
  -3   3  13       24.05       25.31      9.91 o 
  -2   3  13       72.88       91.05     13.67 o 
  -1   3  13        2.53       -2.76      8.00 o 
   0   3  13      380.79      404.39     21.24 o 
   1   3  13        1.59       -7.23      5.78 o 
   2   3  13        0.38      -12.30      8.20 o 
   3   3  13        0.23      -14.46      9.64 o 
  -3   4  13       10.77        4.43      9.12 o 
  -2   4  13       11.65       13.99      9.94 o 
  -1   4  13       43.70       54.71     11.93 o 
   0   4  13      250.85      252.73     18.37 o 
   1   4  13       23.76       15.86      6.79 o 
   2   4  13       22.89       15.18     10.81 o 
  -2   5  13       66.15       98.08     10.23 o 
  -1   5  13        6.18       11.31      9.24 o 
   0   5  13       29.35       36.95      8.19 o 
   1   5  13        2.08       -9.12      9.69 o 
   2   5  13        0.21       -8.00     10.44 o 
  -1   6  13        1.64      -10.98      8.35 o 
   0   6  13        8.80       12.83      8.00 o 
   1   6  13        2.98       -7.98     10.71 o 
   0 -14  14        8.65       27.00     15.98 o 
  -1 -13  14       12.83        6.21     13.82 o 
   0 -13  14      107.42       37.21     16.97 o 
   1 -13  14        7.56        2.74     15.43 o 
  -2 -12  14       14.29        5.33      8.07 o 
  -1 -12  14        5.25       -9.79     12.10 o 
   0 -12  14       22.40       13.94     14.61 o 
   1 -12  14       28.36       31.67     15.44 o 
   2 -12  14        5.28        8.37     15.04 o 
  -2 -11  14       31.63       40.21      7.04 o 
  -1 -11  14        1.05       -5.06      4.08 o 
   0 -11  14       24.63       15.96     14.39 o 
   1 -11  14      138.11      125.29     19.21 o 
   2 -11  14        4.70        1.94     14.46 o 
  -3 -10  14        0.57       -3.05      6.71 o 
  -2 -10  14       47.72       58.79      9.29 o 
  -1 -10  14       16.03        4.40     11.34 o 
   0 -10  14       40.39       37.30      6.48 o 
   1 -10  14       25.54       17.87     13.87 o 
   2 -10  14       13.60        7.75     13.87 o 
   3 -10  14        5.65       12.33     14.77 o 
  -3  -9  14        0.48        1.10      6.93 o 
  -2  -9  14        0.26       -1.94      5.29 o 
  -1  -9  14       51.41       60.97      7.31 o 
   0  -9  14       89.29       92.29      8.77 o 
   1  -9  14       12.11       15.93      5.15 o 
   2  -9  14       64.56       82.00     24.33 o 
   3  -9  14        0.23       -7.01     12.87 o 
  -3  -8  14       40.11       56.94     10.34 o 
  -2  -8  14        7.99        2.16      5.55 o 
  -1  -8  14        4.38       -2.10      4.41 o 
   0  -8  14       15.93       15.68      5.58 o 
   1  -8  14      249.10      304.84     20.26 o 
   2  -8  14       44.45       63.66      9.88 o 
   3  -8  14       27.02       55.16     15.18 o 
  -3  -7  14        1.04        3.71      7.09 o 
  -2  -7  14        4.62        1.86      5.94 o 
  -1  -7  14        2.03       -1.66      5.30 o 
   0  -7  14      129.01      141.56     13.51 o 
   1  -7  14       58.05       71.30      6.75 o 
   2  -7  14        0.39        4.21      5.55 o 
   3  -7  14        0.99      -12.83     12.20 o 
  -4  -6  14        5.53       15.24      9.00 o 
  -3  -6  14       32.32       28.85      8.43 o 
  -2  -6  14       13.09       14.81      6.84 o 
  -1  -6  14       13.03       12.92      6.26 o 
   0  -6  14       83.57      100.60      9.13 o 
   1  -6  14       86.31       99.68     10.11 o 
   2  -6  14       76.62       96.59     14.33 o 
   3  -6  14        0.37       -5.74     12.16 o 
  -4  -5  14        0.13       -4.30      8.10 o 
  -3  -5  14        0.19        2.71      6.81 o 
  -2  -5  14       79.28       67.73     10.22 o 
  -1  -5  14       27.71       29.90      7.55 o 
   0  -5  14       87.76       94.40     11.75 o 
   1  -5  14        8.01       -3.55      9.40 o 
   2  -5  14      155.79      172.86     18.24 o 
   3  -5  14        0.84      -13.72     11.33 o 
  -4  -4  14        2.97        0.65      8.25 o 
  -3  -4  14       28.80       31.91      8.88 o 
  -2  -4  14       12.86        7.71      6.84 o 
  -1  -4  14        6.09       -0.90      6.37 o 
   0  -4  14       92.51      117.02     13.32 o 
   1  -4  14        7.30       -0.59      4.90 o 
   2  -4  14      197.91      220.31     14.16 o 
   3  -4  14        0.47      -15.61     10.41 o 
  -4  -3  14      122.17      158.11     16.82 o 
  -3  -3  14        0.05       -4.68      6.86 o 
  -2  -3  14        0.54        4.38      6.48 o 
  -1  -3  14      319.24      314.65     24.63 o 
   0  -3  14       36.47       43.52      9.65 o 
   1  -3  14        1.95       -2.26      9.32 o 
   2  -3  14        1.54       -2.96      5.50 o 
   3  -3  14       20.54        7.83     11.51 o 
  -4  -2  14        0.34       -8.58      7.76 o 
  -3  -2  14        6.20        4.27      7.45 o 
  -2  -2  14        1.80       -2.54      6.53 o 
  -1  -2  14       15.65       22.39      8.55 o 
   0  -2  14      250.62      273.24     22.82 o 
   1  -2  14        4.71        1.21      4.93 o 
   2  -2  14       47.31       40.42      7.35 o 
   3  -2  14       87.42       94.45     15.23 o 
  -3  -1  14        3.28       -1.67      7.40 o 
  -2  -1  14        1.14       -7.60      7.06 o 
  -1  -1  14       70.92       81.88     12.55 o 
   0  -1  14       10.13        0.50      7.63 o 
   1  -1  14        7.97       10.90      5.94 o 
   2  -1  14       35.44       47.93      7.54 o 
   3  -1  14       16.56       16.31     10.93 o 
  -3   0  14        0.40       -7.08      7.71 o 
  -2   0  14        6.63        0.82      8.11 o 
  -1   0  14       76.49       82.42     13.12 o 
   0   0  14        2.66       -2.31      7.71 o 
   1   0  14        5.03        7.27      5.50 o 
   2   0  14        0.05       -6.62      5.49 o 
   3   0  14        1.06      -14.36      9.57 o 
  -3   1  14        0.24       -9.69      8.00 o 
  -2   1  14       42.67       62.46     12.13 o 
  -1   1  14       15.41       24.34      9.99 o 
   0   1  14        0.20       -0.38      8.05 o 
   1   1  14       34.39       36.60     11.37 o 
   2   1  14        7.40       -1.37      8.38 o 
   3   1  14       21.60        6.66     10.67 o 
  -3   2  14        5.71       -1.51      8.85 o 
  -2   2  14       26.94       40.77     11.24 o 
  -1   2  14       12.86       12.36      9.75 o 
   0   2  14      360.86      442.23     34.30 o 
   1   2  14       66.44       66.72      8.68 o 
   2   2  14        6.06       -3.56      9.02 o 
  -2   3  14       13.67        6.41      9.91 o 
  -1   3  14      117.09      150.01     18.32 o 
   0   3  14        0.23       -0.40      5.83 o 
   1   3  14       60.53       65.85     12.06 o 
   2   3  14        0.52       -9.99      9.49 o 
  -2   4  14        0.18      -13.40      8.93 o 
  -1   4  14       12.23       -0.08      9.19 o 
   0   4  14      189.77      197.88     13.83 o 
   1   4  14        1.55      -12.07      8.05 o 
   2   4  14        3.11        5.77     11.31 o 
  -1   5  14       13.49       19.39     11.01 o 
   0   5  14        5.43        6.66      7.12 o 
   1   5  14       34.53       27.49     11.86 o 
   0 -13  15        2.40      -20.19     15.04 o 
  -1 -12  15        4.59       -4.72     13.57 o 
   0 -12  15       40.13       50.55     17.60 o 
   1 -12  15       16.36       39.49     17.20 o 
  -2 -11  15       49.16       75.98     10.46 o 
  -1 -11  15       15.93       22.98      6.47 o 
   0 -11  15       40.70       52.27     16.48 o 
   1 -11  15        0.63      -17.17     13.87 o 
   2 -11  15        4.18       -4.03     15.48 o 
  -2 -10  15       10.75       11.08      6.73 o 
  -1 -10  15        3.38       -4.88      4.34 o 
   0 -10  15       63.37       83.61      8.69 o 
   1 -10  15        5.35       -2.79     14.64 o 
   2 -10  15        2.65       12.65      9.73 o 
  -3  -9  15        6.44        2.91      7.14 o 
  -2  -9  15        0.03       -1.02      5.66 o 
  -1  -9  15        7.68        4.05      4.77 o 
   0  -9  15        2.45        0.85      4.83 o 
   1  -9  15        1.22      -19.60     13.07 o 
   2  -9  15        2.21       11.44      9.27 o 
  -3  -8  15       16.02       23.04      8.43 o 
  -2  -8  15        4.16       -6.73      5.71 o 
  -1  -8  15        2.05       -3.81      5.04 o 
   0  -8  15        8.27       18.47      6.12 o 
   1  -8  15        0.12       -2.37      8.88 o 
   2  -8  15       34.27       22.29     11.95 o 
   3  -8  15       27.81       44.14     16.21 o 
  -3  -7  15       20.14       23.74      8.43 o 
  -2  -7  15        4.50        2.38      5.96 o 
  -1  -7  15       11.65        8.28      6.06 o 
   0  -7  15        3.90        0.74      5.34 o 
   1  -7  15        0.97       -3.98      6.49 o 
   2  -7  15       47.44       58.01      8.28 o 
   3  -7  15        0.32       -4.25     12.78 o 
  -3  -6  15       30.33       30.13      8.58 o 
  -2  -6  15       26.53       30.23      7.90 o 
  -1  -6  15       30.22       32.58      7.78 o 
   0  -6  15        4.85        1.19      6.42 o 
   1  -6  15        3.55       -3.33      9.74 o 
   2  -6  15      263.23      311.81     29.63 o 
   3  -6  15       15.48        6.61     12.98 o 
  -3  -5  15        6.98        8.23      7.53 o 
  -2  -5  15       25.86       34.45      8.45 o 
  -1  -5  15        2.45        0.07      6.58 o 
   0  -5  15       13.99       18.29      7.48 o 
   1  -5  15       85.02       93.91      8.79 o 
   2  -5  15      145.72      149.50     11.86 o 
   3  -5  15       45.09       50.86     15.11 o 
  -3  -4  15       55.67       56.18     10.83 o 
  -2  -4  15        1.31       -1.02      6.46 o 
  -1  -4  15       47.71       50.48     10.04 o 
   0  -4  15        2.60       -2.12      6.76 o 
   1  -4  15       25.64       23.89      6.09 o 
   2  -4  15       68.27       83.37      9.40 o 
   3  -4  15       80.51       91.64     16.43 o 
  -3  -3  15        0.10       -3.63      7.51 o 
  -2  -3  15        7.90        7.70      7.60 o 
  -1  -3  15        6.76       11.44      7.73 o 
   0  -3  15        0.02       -6.16      6.81 o 
   1  -3  15        4.35        0.40      5.16 o 
   2  -3  15        0.01      -10.73      7.15 o 
   3  -3  15       68.48       78.79     15.29 o 
  -3  -2  15        5.10       -7.58      7.28 o 
  -2  -2  15       24.43       21.08      9.17 o 
  -1  -2  15       12.02       12.23      8.73 o 
   0  -2  15       41.28       44.52     10.84 o 
   1  -2  15        0.71       -7.05      7.54 o 
   2  -2  15       36.68       36.83      7.51 o 
   3  -2  15       24.67        7.53     11.73 o 
  -3  -1  15       21.57       27.14      9.80 o 
  -2  -1  15        0.08       -7.19      7.76 o 
  -1  -1  15        5.69        7.60      8.85 o 
   0  -1  15        0.20       -7.28      7.55 o 
   1  -1  15        3.69       -0.44      5.36 o 
   2  -1  15        1.83       -2.71      6.10 o 
   3  -1  15       77.62       74.17     14.10 o 
  -3   0  15        0.96        6.04      8.92 o 
  -2   0  15        0.56       -1.66      8.63 o 
  -1   0  15        0.85        9.05      9.10 o 
   0   0  15        4.88        7.31      8.90 o 
   1   0  15        4.55       -6.66      5.50 o 
   2   0  15        7.97       -8.85      5.90 o 
  -2   1  15       46.66       67.53     13.08 o 
  -1   1  15        5.81       13.33     10.44 o 
   0   1  15      198.36      261.55     23.99 o 
   1   1  15        0.02       -8.52      5.68 o 
   2   1  15        0.11      -10.51      8.70 o 
  -2   2  15        0.03       -4.18      9.35 o 
  -1   2  15       45.02       69.52     14.22 o 
   0   2  15       22.91       16.23     10.86 o 
   1   2  15        5.26       -1.88     15.17 o 
   2   2  15        2.05      -11.75      9.42 o 
  -2   3  15        1.97       -1.81     10.22 o 
  -1   3  15        3.63        4.38      9.77 o 
   0   3  15      149.24      207.27     22.17 o 
   1   3  15        5.12       -5.84      6.70 o 
  -1   4  15       46.98       76.13     14.77 o 
   0   4  15       29.02       47.10     13.44 o 
   0 -12  16       31.50       29.73     16.90 o 
  -1 -11  16        0.13        2.23      5.14 o 
   0 -11  16       18.85       28.46     16.43 o 
   1 -11  16       13.75        8.95     17.38 o 
  -2 -10  16        2.45       10.96      6.78 o 
  -1 -10  16       23.04       38.67      6.97 o 
   0 -10  16       27.19       30.81      6.76 o 
   1 -10  16       37.14       58.61     18.39 o 
  -2  -9  16        2.23        2.54      6.27 o 
  -1  -9  16       15.49       25.25      7.19 o 
   0  -9  16       18.58       20.15      9.38 o 
   1  -9  16       28.98       17.65     14.76 o 
  -2  -8  16       21.91       38.26      8.48 o 
  -1  -8  16        0.41        1.81      5.77 o 
   0  -8  16       16.81       20.09      6.21 o 
   1  -8  16        9.36        0.70      5.83 o 
   2  -8  16        4.50       -4.25     11.36 o 
  -3  -7  16        2.64        2.06      7.51 o 
  -2  -7  16       30.26       36.44      8.65 o 
  -1  -7  16        2.29        3.06      6.19 o 
   0  -7  16        5.66       12.35      6.73 o 
   1  -7  16        3.51        6.78      6.63 o 
   2  -7  16      243.86      376.37     30.40 o 
  -3  -6  16        0.64       -9.07      6.88 o 
  -2  -6  16        8.79        6.31      7.28 o 
  -1  -6  16        0.01       -5.61      6.22 o 
   0  -6  16        1.01        1.96      6.24 o 
   1  -6  16       65.98       82.00     11.83 o 
   2  -6  16        5.11        3.59      6.49 o 
  -3  -5  16        0.77      -10.59      7.06 o 
  -2  -5  16       13.56        7.58      7.46 o 
  -1  -5  16       51.10       56.22     10.54 o 
   0  -5  16        0.29       -7.19      6.36 o 
   1  -5  16       45.59       41.78      9.69 o 
   2  -5  16       86.63      101.23     13.16 o 
  -3  -4  16        3.48       -5.02      7.70 o 
  -2  -4  16        0.29        9.30      7.73 o 
  -1  -4  16       73.80       97.24     13.42 o 
   0  -4  16      214.40      221.61     20.16 o 
   1  -4  16       38.57       58.54     11.13 o 
   2  -4  16        1.51       -5.59      8.13 o 
  -3  -3  16        0.18       -0.10      8.01 o 
  -2  -3  16        0.33        0.10      8.11 o 
  -1  -3  16        0.00        1.57      7.35 o 
   0  -3  16       18.12       12.13      8.78 o 
   1  -3  16       63.81       71.33     12.73 o 
   2  -3  16      100.58       93.56     10.13 o 
  -2  -2  16        6.53        6.59      9.00 o 
  -1  -2  16        3.89        7.41      8.50 o 
   0  -2  16       63.23       80.48     13.45 o 
   1  -2  16        7.10      -11.75      7.83 o 
   2  -2  16       14.46       10.73      6.92 o 
  -2  -1  16        1.84      -12.20      8.13 o 
  -1  -1  16       22.67       15.69     10.39 o 
   0  -1  16       14.44       20.28      9.99 o 
   1  -1  16        5.78        9.35      9.62 o 
   2  -1  16        3.50       -3.20      6.62 o 
  -2   0  16        0.17       -5.86      9.69 o 
  -1   0  16        1.50        4.35      9.69 o 
   0   0  16       10.56        6.51      9.74 o 
   1   0  16        0.82      -11.66      9.15 o 
   2   0  16        0.00      -13.05      8.70 o 
  -2   1  16       11.78       20.23     11.19 o 
  -1   1  16        0.21       -4.28     10.16 o 
   0   1  16       81.21      109.19     16.93 o 
   1   1  16        0.23       -7.13     10.31 o 
  -1   2  16       32.31       67.78     14.77 o 
   0   2  16        9.37       18.35     11.86 o 
   1   2  16        0.03      -14.31      9.87 o 
  -1 -10  17       74.95      113.14     12.82 o 
   0 -10  17       17.35       28.26      7.04 o 
   1 -10  17        1.34       20.70     17.32 o 
  -1  -9  17       13.37       12.68      7.40 o 
   0  -9  17       11.81       13.96      6.27 o 
   1  -9  17       13.29       23.94     15.96 o 
  -2  -8  17        2.40       -6.63      5.94 o 
  -1  -8  17        0.02        6.16      6.88 o 
   0  -8  17        0.24       -6.41      5.86 o 
   1  -8  17        5.97        9.79      7.04 o 
  -2  -7  17        1.14       -2.96      6.88 o 
  -1  -7  17        1.35        0.08      6.71 o 
   0  -7  17        1.88        0.57      6.24 o 
   1  -7  17        0.29        2.34      7.11 o 
   2  -7  17       43.15       59.46     11.83 o 
  -2  -6  17        7.17       12.43      8.16 o 
  -1  -6  17        0.35        2.11      7.14 o 
   0  -6  17        1.01       -5.25      6.36 o 
   1  -6  17      125.31      146.52     16.18 o 
   2  -6  17        2.58        0.05      8.06 o 
  -2  -5  17       12.36       14.94      8.75 o 
  -1  -5  17        2.53       -4.47      7.50 o 
   0  -5  17        4.38       10.61      8.25 o 
   1  -5  17        1.11       -3.90      7.14 o 
   2  -5  17        8.52        1.05      8.88 o 
  -2  -4  17        3.93       -2.54      8.11 o 
  -1  -4  17       16.41       16.51      9.05 o 
   0  -4  17        0.36       -6.73      7.60 o 
   1  -4  17       20.86       16.03      9.25 o 
   2  -4  17        0.63       -9.24      6.16 o 
  -2  -3  17       13.62       24.43     10.39 o 
  -1  -3  17        7.14       18.24      9.62 o 
   0  -3  17       80.90       96.86     14.92 o 
   1  -3  17        1.34       -4.95      8.33 o 
   2  -3  17        1.96       -4.16      6.49 o 
  -2  -2  17        0.45       -1.29      9.00 o 
  -1  -2  17        0.33      -10.02      8.98 o 
   0  -2  17        0.15       -2.68      8.70 o 
   1  -2  17       82.92      122.78     17.37 o 
  -1  -1  17        6.44       11.13     10.89 o 
   0  -1  17       27.04       29.95     12.00 o 
   1  -1  17       48.28       54.26     14.09 o 
  -1   0  17        0.00      -10.31     10.19 o 
   0   0  17        0.31       -4.75     10.42 o 
   0  -8  18        6.01        2.88      7.26 o 
  -1  -7  18       28.09       40.02      9.87 o 
   0  -7  18        1.84        5.61      7.93 o 
   1  -7  18       15.05       21.90      8.97 o 
  -1  -6  18        1.32       -1.05      7.88 o 
   0  -6  18        7.66        3.58      8.43 o 
   1  -6  18        4.04       -2.34      8.05 o 
  -1  -5  18        0.23       17.47      9.22 o 
   0  -5  18        2.76        9.67      9.30 o 
   1  -5  18        3.24        0.57      8.67 o 
  -1  -4  18        0.42       -0.72      8.55 o 
   0  -4  18       14.99       12.50      9.35 o 
   1  -4  18        1.57       -1.69      9.02 o 
  -1  -3  18        0.38       -6.98      9.19 o 
   0  -3  18       37.64       36.96     12.26 o 
                                                 
